# Supplementary material for: On Burden of Diseases, Prevention, Medical Research and Health Service Delivery: Grampian Case Study
Source: Int J Environ Res Public Health. 2026 Jun 5;23(6):763. doi: 10.3390/ijerph23060763 (PMC13299054; doi:10.3390/ijerph23060763)
Supplement: Supplementary file 1 [file ijerph-23-00763-s001.zip]

Archive with 1 entries (1 files):
- ijerph-4280285-supplementary.csv
