# Supplementary material for: On Burden of Diseases, Prevention, Medical Research and Health Service Delivery: Grampian Case Study
Source: Int J Environ Res Public Health. 2026 Jun 5;23(6):763. doi: 10.3390/ijerph23060763 (PMC13299054; doi:10.3390/ijerph23060763)
Supplement: Supplementary file 1 [file ijerph-23-00763-s001.zip › ijerph-4280285-supplementary.csv]

Year	Cause	Location	Age	Sex	RAG	Measure	Value	Small numbers
2014	All causes of disease and injury	Scotland	Under 15	Male	DALY rate	5,723.6	No	na
2014	All causes of disease and injury	Scotland	15 to 24	Male	DALY rate	9,460.8	No	na
2014	All causes of disease and injury	Scotland	25 to 44	Male	DALY rate	18,855.1	No	na
2014	All causes of disease and injury	Scotland	45 to 64	Male	DALY rate	35,442.1	No	na
2014	All causes of disease and injury	Scotland	65 to 84	Male	DALY rate	86,336.8	No	na
2014	All causes of disease and injury	Scotland	85 and over	Male	DALY rate	175,246.5	No	na
2014	All causes of disease and injury	Scotland	Under 15	Female	DALY rate	4,843.7	No	na
2014	All causes of disease and injury	Scotland	15 to 24	Female	DALY rate	9,857.1	No	na
2014	All causes of disease and injury	Scotland	25 to 44	Female	DALY rate	16,661.0	No	na
2014	All causes of disease and injury	Scotland	45 to 64	Female	DALY rate	29,524.5	No	na
2014	All causes of disease and injury	Scotland	65 to 84	Female	DALY rate	66,098.5	No	na
2014	All causes of disease and injury	Scotland	85 and over	Female	DALY rate	149,542.7	No	na
2014	All causes of disease and injury	Scotland	Under 15	Both sexes	DALY rate	5,293.4	No	na
2014	All causes of disease and injury	Scotland	15 to 24	Both sexes	DALY rate	9,656.9	No	na
2014	All causes of disease and injury	Scotland	25 to 44	Both sexes	DALY rate	17,734.2	No	na
2014	All causes of disease and injury	Scotland	45 to 64	Both sexes	DALY rate	32,409.6	No	na
2014	All causes of disease and injury	Scotland	65 to 84	Both sexes	DALY rate	75,236.8	No	na
2014	All causes of disease and injury	Scotland	85 and over	Both sexes	DALY rate	158,034.2	No	na
2014	HIV/AIDS and tuberculosis	Scotland	Under 15	Male	DALY rate	1.0	Yes	G
2014	HIV/AIDS and tuberculosis	Scotland	15 to 24	Male	DALY rate	3.8	Yes	G
2014	HIV/AIDS and tuberculosis	Scotland	25 to 44	Male	DALY rate	55.1	Yes	G
2014	HIV/AIDS and tuberculosis	Scotland	45 to 64	Male	DALY rate	70.9	No	G
2014	HIV/AIDS and tuberculosis	Scotland	65 to 84	Male	DALY rate	55.9	No	G
2014	HIV/AIDS and tuberculosis	Scotland	85 and over	Male	DALY rate	95.0	Yes	G
2014	HIV/AIDS and tuberculosis	Scotland	Under 15	Female	DALY rate	1.2	Yes	G
2014	HIV/AIDS and tuberculosis	Scotland	15 to 24	Female	DALY rate	2.8	Yes	G
2014	HIV/AIDS and tuberculosis	Scotland	25 to 44	Female	DALY rate	35.8	Yes	G
2014	HIV/AIDS and tuberculosis	Scotland	45 to 64	Female	DALY rate	15.0	Yes	G
2014	HIV/AIDS and tuberculosis	Scotland	65 to 84	Female	DALY rate	22.3	No	G
2014	HIV/AIDS and tuberculosis	Scotland	85 and over	Female	DALY rate	72.3	No	G
2014	HIV/AIDS and tuberculosis	Scotland	Under 15	Both sexes	DALY rate	1.1	Yes	G
2014	HIV/AIDS and tuberculosis	Scotland	15 to 24	Both sexes	DALY rate	3.3	Yes	G
2014	HIV/AIDS and tuberculosis	Scotland	25 to 44	Both sexes	DALY rate	45.2	No	G
2014	HIV/AIDS and tuberculosis	Scotland	45 to 64	Both sexes	DALY rate	42.2	No	G
2014	HIV/AIDS and tuberculosis	Scotland	65 to 84	Both sexes	DALY rate	37.1	No	G
2014	HIV/AIDS and tuberculosis	Scotland	85 and over	Both sexes	DALY rate	76.3	No	G
2014	Lower respiratory infections	Scotland	Under 15	Male	DALY rate	83.5	Yes	G
2014	Lower respiratory infections	Scotland	15 to 24	Male	DALY rate	34.3	Yes	G
2014	Lower respiratory infections	Scotland	25 to 44	Male	DALY rate	154.6	No	G
2014	Lower respiratory infections	Scotland	45 to 64	Male	DALY rate	463.9	No	G
2014	Lower respiratory infections	Scotland	65 to 84	Male	DALY rate	2,151.7	No	G
2014	Lower respiratory infections	Scotland	85 and over	Male	DALY rate	11,795.3	No	G
2014	Lower respiratory infections	Scotland	Under 15	Female	DALY rate	53.2	Yes	G
2014	Lower respiratory infections	Scotland	15 to 24	Female	DALY rate	71.1	Yes	G
2014	Lower respiratory infections	Scotland	25 to 44	Female	DALY rate	147.7	No	G
2014	Lower respiratory infections	Scotland	45 to 64	Female	DALY rate	281.5	No	G
2014	Lower respiratory infections	Scotland	65 to 84	Female	DALY rate	1,445.5	No	G
2014	Lower respiratory infections	Scotland	85 and over	Female	DALY rate	8,905.0	No	G
2014	Lower respiratory infections	Scotland	Under 15	Both sexes	DALY rate	68.7	Yes	G
2014	Lower respiratory infections	Scotland	15 to 24	Both sexes	DALY rate	52.4	Yes	G
2014	Lower respiratory infections	Scotland	25 to 44	Both sexes	DALY rate	151.0	No	G
2014	Lower respiratory infections	Scotland	45 to 64	Both sexes	DALY rate	370.4	No	G
2014	Lower respiratory infections	Scotland	65 to 84	Both sexes	DALY rate	1,753.1	No	G
2014	Lower respiratory infections	Scotland	85 and over	Both sexes	DALY rate	9,818.6	No	G
2014	Diarrhoea and other common infections	Scotland	Under 15	Male	DALY rate	200.6	Yes	A
2014	Diarrhoea and other common infections	Scotland	15 to 24	Male	DALY rate	113.2	Yes	A
2014	Diarrhoea and other common infections	Scotland	25 to 44	Male	DALY rate	72.6	Yes	A
2014	Diarrhoea and other common infections	Scotland	45 to 64	Male	DALY rate	103.8	No	A
2014	Diarrhoea and other common infections	Scotland	65 to 84	Male	DALY rate	218.4	No	A
2014	Diarrhoea and other common infections	Scotland	85 and over	Male	DALY rate	673.6	No	A
2014	Diarrhoea and other common infections	Scotland	Under 15	Female	DALY rate	156.8	Yes	A
2014	Diarrhoea and other common infections	Scotland	15 to 24	Female	DALY rate	110.3	Yes	A
2014	Diarrhoea and other common infections	Scotland	25 to 44	Female	DALY rate	88.9	Yes	A
2014	Diarrhoea and other common infections	Scotland	45 to 64	Female	DALY rate	84.8	Yes	A
2014	Diarrhoea and other common infections	Scotland	65 to 84	Female	DALY rate	216.4	No	A
2014	Diarrhoea and other common infections	Scotland	85 and over	Female	DALY rate	663.5	No	A
2014	Diarrhoea and other common infections	Scotland	Under 15	Both sexes	DALY rate	179.2	No	A
2014	Diarrhoea and other common infections	Scotland	15 to 24	Both sexes	DALY rate	111.3	Yes	A
2014	Diarrhoea and other common infections	Scotland	25 to 44	Both sexes	DALY rate	80.9	Yes	A
2014	Diarrhoea and other common infections	Scotland	45 to 64	Both sexes	DALY rate	94.0	No	A
2014	Diarrhoea and other common infections	Scotland	65 to 84	Both sexes	DALY rate	216.7	No	A
2014	Diarrhoea and other common infections	Scotland	85 and over	Both sexes	DALY rate	653.9	No	A
2014	Neonatal disorders	Scotland	Under 15	Male	DALY rate	961.1	No	G
2014	Neonatal disorders	Scotland	15 to 24	Male	DALY rate	8.9	Yes	G
2014	Neonatal disorders	Scotland	25 to 44	Male	DALY rate	0.1	Yes	G
2014	Neonatal disorders	Scotland	45 to 64	Male	DALY rate	0.0	Yes	G
2014	Neonatal disorders	Scotland	65 to 84	Male	DALY rate	0.0	Yes	G
2014	Neonatal disorders	Scotland	85 and over	Male	DALY rate	0.0	Yes	G
2014	Neonatal disorders	Scotland	Under 15	Female	DALY rate	725.8	No	G
2014	Neonatal disorders	Scotland	15 to 24	Female	DALY rate	8.4	Yes	G
2014	Neonatal disorders	Scotland	25 to 44	Female	DALY rate	0.1	Yes	G
2014	Neonatal disorders	Scotland	45 to 64	Female	DALY rate	0.2	Yes	G
2014	Neonatal disorders	Scotland	65 to 84	Female	DALY rate	0.0	Yes	G
2014	Neonatal disorders	Scotland	85 and over	Female	DALY rate	0.1	Yes	G
2014	Neonatal disorders	Scotland	Under 15	Both sexes	DALY rate	846.2	No	G
2014	Neonatal disorders	Scotland	15 to 24	Both sexes	DALY rate	8.7	Yes	G
2014	Neonatal disorders	Scotland	25 to 44	Both sexes	DALY rate	0.1	Yes	G
2014	Neonatal disorders	Scotland	45 to 64	Both sexes	DALY rate	0.1	Yes	G
2014	Neonatal disorders	Scotland	65 to 84	Both sexes	DALY rate	0.0	Yes	G
2014	Neonatal disorders	Scotland	85 and over	Both sexes	DALY rate	0.1	Yes	G
2014	Maternal disorders	Scotland	Under 15	Male	DALY rate	0.0	Yes	A
2014	Maternal disorders	Scotland	15 to 24	Male	DALY rate	0.0	Yes	A
2014	Maternal disorders	Scotland	25 to 44	Male	DALY rate	0.0	Yes	A
2014	Maternal disorders	Scotland	45 to 64	Male	DALY rate	0.0	Yes	A
2014	Maternal disorders	Scotland	65 to 84	Male	DALY rate	0.0	Yes	A
2014	Maternal disorders	Scotland	85 and over	Male	DALY rate	0.0	Yes	A
2014	Maternal disorders	Scotland	Under 15	Female	DALY rate	0.0	Yes	A
2014	Maternal disorders	Scotland	15 to 24	Female	DALY rate	102.5	Yes	A
2014	Maternal disorders	Scotland	25 to 44	Female	DALY rate	76.3	Yes	A
2014	Maternal disorders	Scotland	45 to 64	Female	DALY rate	0.4	Yes	A
2014	Maternal disorders	Scotland	65 to 84	Female	DALY rate	0.0	Yes	A
2014	Maternal disorders	Scotland	85 and over	Female	DALY rate	0.0	Yes	A
2014	Maternal disorders	Scotland	Under 15	Both sexes	DALY rate	0.0	Yes	A
2014	Maternal disorders	Scotland	15 to 24	Both sexes	DALY rate	51.2	Yes	A
2014	Maternal disorders	Scotland	25 to 44	Both sexes	DALY rate	38.9	Yes	A
2014	Maternal disorders	Scotland	45 to 64	Both sexes	DALY rate	0.2	Yes	A
2014	Maternal disorders	Scotland	65 to 84	Both sexes	DALY rate	0.0	Yes	A
2014	Maternal disorders	Scotland	85 and over	Both sexes	DALY rate	0.0	Yes	A
2014	Nutritional deficiencies	Scotland	Under 15	Male	DALY rate	21.4	Yes	R
2014	Nutritional deficiencies	Scotland	15 to 24	Male	DALY rate	8.1	Yes	R
2014	Nutritional deficiencies	Scotland	25 to 44	Male	DALY rate	7.6	Yes	R
2014	Nutritional deficiencies	Scotland	45 to 64	Male	DALY rate	34.9	Yes	R
2014	Nutritional deficiencies	Scotland	65 to 84	Male	DALY rate	148.5	No	R
2014	Nutritional deficiencies	Scotland	85 and over	Male	DALY rate	396.9	No	R
2014	Nutritional deficiencies	Scotland	Under 15	Female	DALY rate	21.0	Yes	R
2014	Nutritional deficiencies	Scotland	15 to 24	Female	DALY rate	96.8	Yes	R
2014	Nutritional deficiencies	Scotland	25 to 44	Female	DALY rate	100.4	Yes	R
2014	Nutritional deficiencies	Scotland	45 to 64	Female	DALY rate	104.3	No	R
2014	Nutritional deficiencies	Scotland	65 to 84	Female	DALY rate	169.7	No	R
2014	Nutritional deficiencies	Scotland	85 and over	Female	DALY rate	572.0	No	R
2014	Nutritional deficiencies	Scotland	Under 15	Both sexes	DALY rate	21.2	Yes	R
2014	Nutritional deficiencies	Scotland	15 to 24	Both sexes	DALY rate	52.0	Yes	R
2014	Nutritional deficiencies	Scotland	25 to 44	Both sexes	DALY rate	55.0	Yes	R
2014	Nutritional deficiencies	Scotland	45 to 64	Both sexes	DALY rate	70.5	No	R
2014	Nutritional deficiencies	Scotland	65 to 84	Both sexes	DALY rate	161.4	No	R
2014	Nutritional deficiencies	Scotland	85 and over	Both sexes	DALY rate	512.1	No	R
2014	Other communicable, maternal, neonatal and nutritional diseases	Scotland	Under 15	Male	DALY rate	0.4	Yes	G
2014	Other communicable, maternal, neonatal and nutritional diseases	Scotland	15 to 24	Male	DALY rate	0.4	Yes	G
2014	Other communicable, maternal, neonatal and nutritional diseases	Scotland	25 to 44	Male	DALY rate	1.4	Yes	G
2014	Other communicable, maternal, neonatal and nutritional diseases	Scotland	45 to 64	Male	DALY rate	44.6	No	G
2014	Other communicable, maternal, neonatal and nutritional diseases	Scotland	65 to 84	Male	DALY rate	109.2	No	G
2014	Other communicable, maternal, neonatal and nutritional diseases	Scotland	85 and over	Male	DALY rate	112.5	Yes	G
2014	Other communicable, maternal, neonatal and nutritional diseases	Scotland	Under 15	Female	DALY rate	24.9	Yes	G
2014	Other communicable, maternal, neonatal and nutritional diseases	Scotland	15 to 24	Female	DALY rate	1.3	Yes	G
2014	Other communicable, maternal, neonatal and nutritional diseases	Scotland	25 to 44	Female	DALY rate	10.3	Yes	G
2014	Other communicable, maternal, neonatal and nutritional diseases	Scotland	45 to 64	Female	DALY rate	43.9	No	G
2014	Other communicable, maternal, neonatal and nutritional diseases	Scotland	65 to 84	Female	DALY rate	43.4	No	G
2014	Other communicable, maternal, neonatal and nutritional diseases	Scotland	85 and over	Female	DALY rate	9.9	Yes	G
2014	Other communicable, maternal, neonatal and nutritional diseases	Scotland	Under 15	Both sexes	DALY rate	12.4	Yes	G
2014	Other communicable, maternal, neonatal and nutritional diseases	Scotland	15 to 24	Both sexes	DALY rate	0.9	Yes	G
2014	Other communicable, maternal, neonatal and nutritional diseases	Scotland	25 to 44	Both sexes	DALY rate	5.9	Yes	G
2014	Other communicable, maternal, neonatal and nutritional diseases	Scotland	45 to 64	Both sexes	DALY rate	44.3	No	G
2014	Other communicable, maternal, neonatal and nutritional diseases	Scotland	65 to 84	Both sexes	DALY rate	72.9	No	G
2014	Other communicable, maternal, neonatal and nutritional diseases	Scotland	85 and over	Both sexes	DALY rate	41.8	Yes	G
2014	Oesophageal cancer	Scotland	Under 15	Male	DALY rate	0.0	Yes	G
2014	Oesophageal cancer	Scotland	15 to 24	Male	DALY rate	0.0	Yes	G
2014	Oesophageal cancer	Scotland	25 to 44	Male	DALY rate	32.0	Yes	G
2014	Oesophageal cancer	Scotland	45 to 64	Male	DALY rate	765.8	No	G
2014	Oesophageal cancer	Scotland	65 to 84	Male	DALY rate	1,725.0	No	G
2014	Oesophageal cancer	Scotland	85 and over	Male	DALY rate	1,536.1	No	G
2014	Oesophageal cancer	Scotland	Under 15	Female	DALY rate	0.0	Yes	G
2014	Oesophageal cancer	Scotland	15 to 24	Female	DALY rate	0.0	Yes	G
2014	Oesophageal cancer	Scotland	25 to 44	Female	DALY rate	23.5	Yes	G
2014	Oesophageal cancer	Scotland	45 to 64	Female	DALY rate	205.4	No	G
2014	Oesophageal cancer	Scotland	65 to 84	Female	DALY rate	776.1	No	G
2014	Oesophageal cancer	Scotland	85 and over	Female	DALY rate	954.1	No	G
2014	Oesophageal cancer	Scotland	Under 15	Both sexes	DALY rate	0.0	Yes	G
2014	Oesophageal cancer	Scotland	15 to 24	Both sexes	DALY rate	0.0	Yes	G
2014	Oesophageal cancer	Scotland	25 to 44	Both sexes	DALY rate	27.6	No	G
2014	Oesophageal cancer	Scotland	45 to 64	Both sexes	DALY rate	478.7	No	G
2014	Oesophageal cancer	Scotland	65 to 84	Both sexes	DALY rate	1,214.9	No	G
2014	Oesophageal cancer	Scotland	85 and over	Both sexes	DALY rate	1,151.7	No	G
2014	Stomach cancer	Scotland	Under 15	Male	DALY rate	0.0	Yes	G
2014	Stomach cancer	Scotland	15 to 24	Male	DALY rate	0.1	Yes	G
2014	Stomach cancer	Scotland	25 to 44	Male	DALY rate	17.1	Yes	G
2014	Stomach cancer	Scotland	45 to 64	Male	DALY rate	270.3	No	G
2014	Stomach cancer	Scotland	65 to 84	Male	DALY rate	891.5	No	G
2014	Stomach cancer	Scotland	85 and over	Male	DALY rate	1,665.5	No	G
2014	Stomach cancer	Scotland	Under 15	Female	DALY rate	0.0	Yes	G
2014	Stomach cancer	Scotland	15 to 24	Female	DALY rate	0.5	Yes	G
2014	Stomach cancer	Scotland	25 to 44	Female	DALY rate	31.3	Yes	G
2014	Stomach cancer	Scotland	45 to 64	Female	DALY rate	173.2	No	G
2014	Stomach cancer	Scotland	65 to 84	Female	DALY rate	411.5	No	G
2014	Stomach cancer	Scotland	85 and over	Female	DALY rate	741.7	No	G
2014	Stomach cancer	Scotland	Under 15	Both sexes	DALY rate	0.0	Yes	G
2014	Stomach cancer	Scotland	15 to 24	Both sexes	DALY rate	0.3	Yes	G
2014	Stomach cancer	Scotland	25 to 44	Both sexes	DALY rate	24.4	No	G
2014	Stomach cancer	Scotland	45 to 64	Both sexes	DALY rate	220.5	No	G
2014	Stomach cancer	Scotland	65 to 84	Both sexes	DALY rate	626.4	No	G
2014	Stomach cancer	Scotland	85 and over	Both sexes	DALY rate	1,034.7	No	G
2014	Colorectal cancer	Scotland	Under 15	Male	DALY rate	6.9	Yes	G
2014	Colorectal cancer	Scotland	15 to 24	Male	DALY rate	11.4	Yes	G
2014	Colorectal cancer	Scotland	25 to 44	Male	DALY rate	115.2	No	G
2014	Colorectal cancer	Scotland	45 to 64	Male	DALY rate	870.2	No	G
2014	Colorectal cancer	Scotland	65 to 84	Male	DALY rate	2,731.8	No	G
2014	Colorectal cancer	Scotland	85 and over	Male	DALY rate	4,478.8	No	G
2014	Colorectal cancer	Scotland	Under 15	Female	DALY rate	5.8	Yes	G
2014	Colorectal cancer	Scotland	15 to 24	Female	DALY rate	27.8	Yes	G
2014	Colorectal cancer	Scotland	25 to 44	Female	DALY rate	109.3	No	G
2014	Colorectal cancer	Scotland	45 to 64	Female	DALY rate	766.8	No	G
2014	Colorectal cancer	Scotland	65 to 84	Female	DALY rate	1,818.0	No	G
2014	Colorectal cancer	Scotland	85 and over	Female	DALY rate	3,208.7	No	G
2014	Colorectal cancer	Scotland	Under 15	Both sexes	DALY rate	6.4	Yes	G
2014	Colorectal cancer	Scotland	15 to 24	Both sexes	DALY rate	19.6	Yes	G
2014	Colorectal cancer	Scotland	25 to 44	Both sexes	DALY rate	112.4	No	G
2014	Colorectal cancer	Scotland	45 to 64	Both sexes	DALY rate	817.2	No	G
2014	Colorectal cancer	Scotland	65 to 84	Both sexes	DALY rate	2,227.9	No	G
2014	Colorectal cancer	Scotland	85 and over	Both sexes	DALY rate	3,620.6	No	G
2014	Liver cancer	Scotland	Under 15	Male	DALY rate	0.3	Yes	G
2014	Liver cancer	Scotland	15 to 24	Male	DALY rate	0.0	Yes	G
2014	Liver cancer	Scotland	25 to 44	Male	DALY rate	26.9	Yes	G
2014	Liver cancer	Scotland	45 to 64	Male	DALY rate	337.1	No	G
2014	Liver cancer	Scotland	65 to 84	Male	DALY rate	1,184.0	No	G
2014	Liver cancer	Scotland	85 and over	Male	DALY rate	1,129.8	No	G
2014	Liver cancer	Scotland	Under 15	Female	DALY rate	0.1	Yes	G
2014	Liver cancer	Scotland	15 to 24	Female	DALY rate	0.3	Yes	G
2014	Liver cancer	Scotland	25 to 44	Female	DALY rate	29.7	Yes	G
2014	Liver cancer	Scotland	45 to 64	Female	DALY rate	152.9	No	G
2014	Liver cancer	Scotland	65 to 84	Female	DALY rate	483.5	No	G
2014	Liver cancer	Scotland	85 and over	Female	DALY rate	566.6	No	G
2014	Liver cancer	Scotland	Under 15	Both sexes	DALY rate	0.2	Yes	G
2014	Liver cancer	Scotland	15 to 24	Both sexes	DALY rate	0.2	Yes	G
2014	Liver cancer	Scotland	25 to 44	Both sexes	DALY rate	28.4	No	G
2014	Liver cancer	Scotland	45 to 64	Both sexes	DALY rate	242.8	No	G
2014	Liver cancer	Scotland	65 to 84	Both sexes	DALY rate	803.6	No	G
2014	Liver cancer	Scotland	85 and over	Both sexes	DALY rate	752.8	No	G
2014	Pancreatic cancer	Scotland	Under 15	Male	DALY rate	0.0	Yes	G
2014	Pancreatic cancer	Scotland	15 to 24	Male	DALY rate	22.4	Yes	G
2014	Pancreatic cancer	Scotland	25 to 44	Male	DALY rate	39.8	No	G
2014	Pancreatic cancer	Scotland	45 to 64	Male	DALY rate	512.3	No	G
2014	Pancreatic cancer	Scotland	65 to 84	Male	DALY rate	1,108.5	No	G
2014	Pancreatic cancer	Scotland	85 and over	Male	DALY rate	1,178.6	No	G
2014	Pancreatic cancer	Scotland	Under 15	Female	DALY rate	0.0	Yes	G
2014	Pancreatic cancer	Scotland	15 to 24	Female	DALY rate	0.6	Yes	G
2014	Pancreatic cancer	Scotland	25 to 44	Female	DALY rate	8.1	Yes	G
2014	Pancreatic cancer	Scotland	45 to 64	Female	DALY rate	234.2	No	G
2014	Pancreatic cancer	Scotland	65 to 84	Female	DALY rate	986.9	No	G
2014	Pancreatic cancer	Scotland	85 and over	Female	DALY rate	806.2	No	G
2014	Pancreatic cancer	Scotland	Under 15	Both sexes	DALY rate	0.0	Yes	G
2014	Pancreatic cancer	Scotland	15 to 24	Both sexes	DALY rate	11.8	Yes	G
2014	Pancreatic cancer	Scotland	25 to 44	Both sexes	DALY rate	23.5	No	G
2014	Pancreatic cancer	Scotland	45 to 64	Both sexes	DALY rate	369.8	No	G
2014	Pancreatic cancer	Scotland	65 to 84	Both sexes	DALY rate	1,046.7	No	G
2014	Pancreatic cancer	Scotland	85 and over	Both sexes	DALY rate	925.9	No	G
2014	Lung cancer	Scotland	Under 15	Male	DALY rate	0.0	Yes	G
2014	Lung cancer	Scotland	15 to 24	Male	DALY rate	0.0	Yes	G
2014	Lung cancer	Scotland	25 to 44	Male	DALY rate	135.0	No	G
2014	Lung cancer	Scotland	45 to 64	Male	DALY rate	2,088.1	No	G
2014	Lung cancer	Scotland	65 to 84	Male	DALY rate	7,744.9	No	G
2014	Lung cancer	Scotland	85 and over	Male	DALY rate	6,200.7	No	G
2014	Lung cancer	Scotland	Under 15	Female	DALY rate	0.0	Yes	G
2014	Lung cancer	Scotland	15 to 24	Female	DALY rate	1.1	Yes	G
2014	Lung cancer	Scotland	25 to 44	Female	DALY rate	51.3	No	G
2014	Lung cancer	Scotland	45 to 64	Female	DALY rate	1,870.8	No	G
2014	Lung cancer	Scotland	65 to 84	Female	DALY rate	5,699.6	No	G
2014	Lung cancer	Scotland	85 and over	Female	DALY rate	3,714.2	No	G
2014	Lung cancer	Scotland	Under 15	Both sexes	DALY rate	0.0	Yes	G
2014	Lung cancer	Scotland	15 to 24	Both sexes	DALY rate	0.6	Yes	G
2014	Lung cancer	Scotland	25 to 44	Both sexes	DALY rate	91.9	No	G
2014	Lung cancer	Scotland	45 to 64	Both sexes	DALY rate	1,976.6	No	G
2014	Lung cancer	Scotland	65 to 84	Both sexes	DALY rate	6,620.3	No	G
2014	Lung cancer	Scotland	85 and over	Both sexes	DALY rate	4,533.3	No	G
2014	Breast cancer	Scotland	Under 15	Male	DALY rate	0.1	Yes	G
2014	Breast cancer	Scotland	15 to 24	Male	DALY rate	4.8	Yes	G
2014	Breast cancer	Scotland	25 to 44	Male	DALY rate	15.0	Yes	G
2014	Breast cancer	Scotland	45 to 64	Male	DALY rate	22.2	Yes	G
2014	Breast cancer	Scotland	65 to 84	Male	DALY rate	37.5	No	G
2014	Breast cancer	Scotland	85 and over	Male	DALY rate	82.7	Yes	G
2014	Breast cancer	Scotland	Under 15	Female	DALY rate	0.3	Yes	G
2014	Breast cancer	Scotland	15 to 24	Female	DALY rate	18.8	Yes	G
2014	Breast cancer	Scotland	25 to 44	Female	DALY rate	536.5	No	G
2014	Breast cancer	Scotland	45 to 64	Female	DALY rate	1,710.8	No	G
2014	Breast cancer	Scotland	65 to 84	Female	DALY rate	2,379.7	No	G
2014	Breast cancer	Scotland	85 and over	Female	DALY rate	2,914.8	No	G
2014	Breast cancer	Scotland	Under 15	Both sexes	DALY rate	0.2	Yes	G
2014	Breast cancer	Scotland	15 to 24	Both sexes	DALY rate	11.8	Yes	G
2014	Breast cancer	Scotland	25 to 44	Both sexes	DALY rate	281.9	No	G
2014	Breast cancer	Scotland	45 to 64	Both sexes	DALY rate	887.8	No	G
2014	Breast cancer	Scotland	65 to 84	Both sexes	DALY rate	1,318.2	No	G
2014	Breast cancer	Scotland	85 and over	Both sexes	DALY rate	1,991.2	No	G
2014	Ovarian cancer	Scotland	Under 15	Male	DALY rate	0.0	Yes	G
2014	Ovarian cancer	Scotland	15 to 24	Male	DALY rate	0.0	Yes	G
2014	Ovarian cancer	Scotland	25 to 44	Male	DALY rate	0.0	Yes	G
2014	Ovarian cancer	Scotland	45 to 64	Male	DALY rate	0.0	Yes	G
2014	Ovarian cancer	Scotland	65 to 84	Male	DALY rate	0.0	Yes	G
2014	Ovarian cancer	Scotland	85 and over	Male	DALY rate	0.0	Yes	G
2014	Ovarian cancer	Scotland	Under 15	Female	DALY rate	0.0	Yes	G
2014	Ovarian cancer	Scotland	15 to 24	Female	DALY rate	20.8	Yes	G
2014	Ovarian cancer	Scotland	25 to 44	Female	DALY rate	49.3	No	G
2014	Ovarian cancer	Scotland	45 to 64	Female	DALY rate	433.2	No	G
2014	Ovarian cancer	Scotland	65 to 84	Female	DALY rate	989.0	No	G
2014	Ovarian cancer	Scotland	85 and over	Female	DALY rate	814.2	No	G
2014	Ovarian cancer	Scotland	Under 15	Both sexes	DALY rate	0.0	Yes	G
2014	Ovarian cancer	Scotland	15 to 24	Both sexes	DALY rate	10.4	Yes	G
2014	Ovarian cancer	Scotland	25 to 44	Both sexes	DALY rate	25.2	No	G
2014	Ovarian cancer	Scotland	45 to 64	Both sexes	DALY rate	222.0	No	G
2014	Ovarian cancer	Scotland	65 to 84	Both sexes	DALY rate	540.2	No	G
2014	Ovarian cancer	Scotland	85 and over	Both sexes	DALY rate	547.6	No	G
2014	Prostate cancer	Scotland	Under 15	Male	DALY rate	0.1	Yes	G
2014	Prostate cancer	Scotland	15 to 24	Male	DALY rate	0.0	Yes	G
2014	Prostate cancer	Scotland	25 to 44	Male	DALY rate	0.3	Yes	G
2014	Prostate cancer	Scotland	45 to 64	Male	DALY rate	352.0	No	G
2014	Prostate cancer	Scotland	65 to 84	Male	DALY rate	3,414.6	No	G
2014	Prostate cancer	Scotland	85 and over	Male	DALY rate	7,217.9	No	G
2014	Prostate cancer	Scotland	Under 15	Female	DALY rate	0.0	Yes	G
2014	Prostate cancer	Scotland	15 to 24	Female	DALY rate	0.0	Yes	G
2014	Prostate cancer	Scotland	25 to 44	Female	DALY rate	0.0	Yes	G
2014	Prostate cancer	Scotland	45 to 64	Female	DALY rate	0.0	Yes	G
2014	Prostate cancer	Scotland	65 to 84	Female	DALY rate	0.0	Yes	G
2014	Prostate cancer	Scotland	85 and over	Female	DALY rate	0.0	Yes	G
2014	Prostate cancer	Scotland	Under 15	Both sexes	DALY rate	0.0	Yes	G
2014	Prostate cancer	Scotland	15 to 24	Both sexes	DALY rate	0.0	Yes	G
2014	Prostate cancer	Scotland	25 to 44	Both sexes	DALY rate	0.1	Yes	G
2014	Prostate cancer	Scotland	45 to 64	Both sexes	DALY rate	171.8	No	G
2014	Prostate cancer	Scotland	65 to 84	Both sexes	DALY rate	1,521.4	No	G
2014	Prostate cancer	Scotland	85 and over	Both sexes	DALY rate	2,343.6	No	G
2014	Kidney cancer	Scotland	Under 15	Male	DALY rate	0.3	Yes	G
2014	Kidney cancer	Scotland	15 to 24	Male	DALY rate	22.5	Yes	G
2014	Kidney cancer	Scotland	25 to 44	Male	DALY rate	71.3	No	G
2014	Kidney cancer	Scotland	45 to 64	Male	DALY rate	380.4	No	G
2014	Kidney cancer	Scotland	65 to 84	Male	DALY rate	801.6	No	G
2014	Kidney cancer	Scotland	85 and over	Male	DALY rate	789.8	No	G
2014	Kidney cancer	Scotland	Under 15	Female	DALY rate	20.8	Yes	G
2014	Kidney cancer	Scotland	15 to 24	Female	DALY rate	0.3	Yes	G
2014	Kidney cancer	Scotland	25 to 44	Female	DALY rate	45.6	No	G
2014	Kidney cancer	Scotland	45 to 64	Female	DALY rate	119.3	No	G
2014	Kidney cancer	Scotland	65 to 84	Female	DALY rate	421.9	No	G
2014	Kidney cancer	Scotland	85 and over	Female	DALY rate	537.5	No	G
2014	Kidney cancer	Scotland	Under 15	Both sexes	DALY rate	10.3	Yes	G
2014	Kidney cancer	Scotland	15 to 24	Both sexes	DALY rate	11.7	Yes	G
2014	Kidney cancer	Scotland	25 to 44	Both sexes	DALY rate	58.1	No	G
2014	Kidney cancer	Scotland	45 to 64	Both sexes	DALY rate	246.6	No	G
2014	Kidney cancer	Scotland	65 to 84	Both sexes	DALY rate	592.2	No	G
2014	Kidney cancer	Scotland	85 and over	Both sexes	DALY rate	620.8	No	G
2014	Bladder cancer	Scotland	Under 15	Male	DALY rate	1.4	Yes	G
2014	Bladder cancer	Scotland	15 to 24	Male	DALY rate	1.6	Yes	G
2014	Bladder cancer	Scotland	25 to 44	Male	DALY rate	1.4	Yes	G
2014	Bladder cancer	Scotland	45 to 64	Male	DALY rate	183.1	No	G
2014	Bladder cancer	Scotland	65 to 84	Male	DALY rate	955.3	No	G
2014	Bladder cancer	Scotland	85 and over	Male	DALY rate	2,632.0	No	G
2014	Bladder cancer	Scotland	Under 15	Female	DALY rate	0.0	Yes	G
2014	Bladder cancer	Scotland	15 to 24	Female	DALY rate	0.4	Yes	G
2014	Bladder cancer	Scotland	25 to 44	Female	DALY rate	48.8	No	G
2014	Bladder cancer	Scotland	45 to 64	Female	DALY rate	97.7	No	G
2014	Bladder cancer	Scotland	65 to 84	Female	DALY rate	443.3	No	G
2014	Bladder cancer	Scotland	85 and over	Female	DALY rate	777.5	No	G
2014	Bladder cancer	Scotland	Under 15	Both sexes	DALY rate	0.7	Yes	G
2014	Bladder cancer	Scotland	15 to 24	Both sexes	DALY rate	1.0	Yes	G
2014	Bladder cancer	Scotland	25 to 44	Both sexes	DALY rate	25.7	No	G
2014	Bladder cancer	Scotland	45 to 64	Both sexes	DALY rate	139.4	No	G
2014	Bladder cancer	Scotland	65 to 84	Both sexes	DALY rate	668.5	No	G
2014	Bladder cancer	Scotland	85 and over	Both sexes	DALY rate	1,377.0	No	G
2014	Non-Hodgkin's lymphoma	Scotland	Under 15	Male	DALY rate	1.0	Yes	G
2014	Non-Hodgkin's lymphoma	Scotland	15 to 24	Male	DALY rate	0.9	Yes	G
2014	Non-Hodgkin's lymphoma	Scotland	25 to 44	Male	DALY rate	117.2	No	G
2014	Non-Hodgkin's lymphoma	Scotland	45 to 64	Male	DALY rate	262.2	No	G
2014	Non-Hodgkin's lymphoma	Scotland	65 to 84	Male	DALY rate	805.4	No	G
2014	Non-Hodgkin's lymphoma	Scotland	85 and over	Male	DALY rate	1,045.4	No	G
2014	Non-Hodgkin's lymphoma	Scotland	Under 15	Female	DALY rate	0.1	Yes	G
2014	Non-Hodgkin's lymphoma	Scotland	15 to 24	Female	DALY rate	1.8	Yes	G
2014	Non-Hodgkin's lymphoma	Scotland	25 to 44	Female	DALY rate	25.5	Yes	G
2014	Non-Hodgkin's lymphoma	Scotland	45 to 64	Female	DALY rate	139.0	No	G
2014	Non-Hodgkin's lymphoma	Scotland	65 to 84	Female	DALY rate	680.0	No	G
2014	Non-Hodgkin's lymphoma	Scotland	85 and over	Female	DALY rate	711.8	No	G
2014	Non-Hodgkin's lymphoma	Scotland	Under 15	Both sexes	DALY rate	0.6	Yes	G
2014	Non-Hodgkin's lymphoma	Scotland	15 to 24	Both sexes	DALY rate	1.4	Yes	G
2014	Non-Hodgkin's lymphoma	Scotland	25 to 44	Both sexes	DALY rate	70.3	No	G
2014	Non-Hodgkin's lymphoma	Scotland	45 to 64	Both sexes	DALY rate	199.0	No	G
2014	Non-Hodgkin's lymphoma	Scotland	65 to 84	Both sexes	DALY rate	733.6	No	G
2014	Non-Hodgkin's lymphoma	Scotland	85 and over	Both sexes	DALY rate	821.3	No	G
2014	Multiple myeloma	Scotland	Under 15	Male	DALY rate	0.0	Yes	G
2014	Multiple myeloma	Scotland	15 to 24	Male	DALY rate	0.0	Yes	G
2014	Multiple myeloma	Scotland	25 to 44	Male	DALY rate	0.7	Yes	G
2014	Multiple myeloma	Scotland	45 to 64	Male	DALY rate	148.2	No	G
2014	Multiple myeloma	Scotland	65 to 84	Male	DALY rate	436.0	No	G
2014	Multiple myeloma	Scotland	85 and over	Male	DALY rate	721.6	No	G
2014	Multiple myeloma	Scotland	Under 15	Female	DALY rate	0.0	Yes	G
2014	Multiple myeloma	Scotland	15 to 24	Female	DALY rate	0.0	Yes	G
2014	Multiple myeloma	Scotland	25 to 44	Female	DALY rate	0.2	Yes	G
2014	Multiple myeloma	Scotland	45 to 64	Female	DALY rate	69.5	No	G
2014	Multiple myeloma	Scotland	65 to 84	Female	DALY rate	320.8	No	G
2014	Multiple myeloma	Scotland	85 and over	Female	DALY rate	504.2	No	G
2014	Multiple myeloma	Scotland	Under 15	Both sexes	DALY rate	0.0	Yes	G
2014	Multiple myeloma	Scotland	15 to 24	Both sexes	DALY rate	0.0	Yes	G
2014	Multiple myeloma	Scotland	25 to 44	Both sexes	DALY rate	0.4	Yes	G
2014	Multiple myeloma	Scotland	45 to 64	Both sexes	DALY rate	107.8	No	G
2014	Multiple myeloma	Scotland	65 to 84	Both sexes	DALY rate	372.6	No	G
2014	Multiple myeloma	Scotland	85 and over	Both sexes	DALY rate	581.2	No	G
2014	Leukaemia	Scotland	Under 15	Male	DALY rate	25.1	Yes	G
2014	Leukaemia	Scotland	15 to 24	Male	DALY rate	46.6	Yes	G
2014	Leukaemia	Scotland	25 to 44	Male	DALY rate	47.2	No	G
2014	Leukaemia	Scotland	45 to 64	Male	DALY rate	148.2	No	G
2014	Leukaemia	Scotland	65 to 84	Male	DALY rate	766.2	No	G
2014	Leukaemia	Scotland	85 and over	Male	DALY rate	841.0	No	G
2014	Leukaemia	Scotland	Under 15	Female	DALY rate	21.8	Yes	G
2014	Leukaemia	Scotland	15 to 24	Female	DALY rate	51.1	Yes	G
2014	Leukaemia	Scotland	25 to 44	Female	DALY rate	25.3	Yes	G
2014	Leukaemia	Scotland	45 to 64	Female	DALY rate	123.4	No	G
2014	Leukaemia	Scotland	65 to 84	Female	DALY rate	381.7	No	G
2014	Leukaemia	Scotland	85 and over	Female	DALY rate	513.7	No	G
2014	Leukaemia	Scotland	Under 15	Both sexes	DALY rate	23.5	Yes	G
2014	Leukaemia	Scotland	15 to 24	Both sexes	DALY rate	48.8	Yes	G
2014	Leukaemia	Scotland	25 to 44	Both sexes	DALY rate	36.1	No	G
2014	Leukaemia	Scotland	45 to 64	Both sexes	DALY rate	135.5	No	G
2014	Leukaemia	Scotland	65 to 84	Both sexes	DALY rate	552.1	No	G
2014	Leukaemia	Scotland	85 and over	Both sexes	DALY rate	622.1	No	G
2014	Other cancers	Scotland	Under 15	Male	DALY rate	263.9	No	G
2014	Other cancers	Scotland	15 to 24	Male	DALY rate	106.3	No	G
2014	Other cancers	Scotland	25 to 44	Male	DALY rate	358.6	No	G
2014	Other cancers	Scotland	45 to 64	Male	DALY rate	1,518.9	No	G
2014	Other cancers	Scotland	65 to 84	Male	DALY rate	3,934.3	No	G
2014	Other cancers	Scotland	85 and over	Male	DALY rate	4,049.3	No	G
2014	Other cancers	Scotland	Under 15	Female	DALY rate	123.5	No	G
2014	Other cancers	Scotland	15 to 24	Female	DALY rate	128.9	No	G
2014	Other cancers	Scotland	25 to 44	Female	DALY rate	416.0	No	G
2014	Other cancers	Scotland	45 to 64	Female	DALY rate	1,433.8	No	G
2014	Other cancers	Scotland	65 to 84	Female	DALY rate	2,720.8	No	G
2014	Other cancers	Scotland	85 and over	Female	DALY rate	3,187.6	No	G
2014	Other cancers	Scotland	Under 15	Both sexes	DALY rate	195.2	No	G
2014	Other cancers	Scotland	15 to 24	Both sexes	DALY rate	116.9	No	G
2014	Other cancers	Scotland	25 to 44	Both sexes	DALY rate	388.3	No	G
2014	Other cancers	Scotland	45 to 64	Both sexes	DALY rate	1,475.5	No	G
2014	Other cancers	Scotland	65 to 84	Both sexes	DALY rate	3,268.4	No	G
2014	Other cancers	Scotland	85 and over	Both sexes	DALY rate	3,484.2	No	G
2014	Ischaemic heart disease	Scotland	Under 15	Male	DALY rate	0.7	Yes	G
2014	Ischaemic heart disease	Scotland	15 to 24	Male	DALY rate	1.1	Yes	G
2014	Ischaemic heart disease	Scotland	25 to 44	Male	DALY rate	733.5	No	G
2014	Ischaemic heart disease	Scotland	45 to 64	Male	DALY rate	4,284.6	No	G
2014	Ischaemic heart disease	Scotland	65 to 84	Male	DALY rate	12,643.5	No	G
2014	Ischaemic heart disease	Scotland	85 and over	Male	DALY rate	25,651.0	No	G
2014	Ischaemic heart disease	Scotland	Under 15	Female	DALY rate	0.7	Yes	G
2014	Ischaemic heart disease	Scotland	15 to 24	Female	DALY rate	24.6	Yes	G
2014	Ischaemic heart disease	Scotland	25 to 44	Female	DALY rate	240.4	No	G
2014	Ischaemic heart disease	Scotland	45 to 64	Female	DALY rate	1,350.6	No	G
2014	Ischaemic heart disease	Scotland	65 to 84	Female	DALY rate	5,984.9	No	G
2014	Ischaemic heart disease	Scotland	85 and over	Female	DALY rate	17,122.1	No	G
2014	Ischaemic heart disease	Scotland	Under 15	Both sexes	DALY rate	0.7	Yes	G
2014	Ischaemic heart disease	Scotland	15 to 24	Both sexes	DALY rate	12.6	Yes	G
2014	Ischaemic heart disease	Scotland	25 to 44	Both sexes	DALY rate	481.1	No	G
2014	Ischaemic heart disease	Scotland	45 to 64	Both sexes	DALY rate	2,780.9	No	G
2014	Ischaemic heart disease	Scotland	65 to 84	Both sexes	DALY rate	8,999.8	No	G
2014	Ischaemic heart disease	Scotland	85 and over	Both sexes	DALY rate	19,855.8	No	G
2014	Cerebrovascular disease	Scotland	Under 15	Male	DALY rate	11.5	Yes	G
2014	Cerebrovascular disease	Scotland	15 to 24	Male	DALY rate	33.9	Yes	G
2014	Cerebrovascular disease	Scotland	25 to 44	Male	DALY rate	196.2	No	G
2014	Cerebrovascular disease	Scotland	45 to 64	Male	DALY rate	1,052.8	No	G
2014	Cerebrovascular disease	Scotland	65 to 84	Male	DALY rate	5,455.3	No	G
2014	Cerebrovascular disease	Scotland	85 and over	Male	DALY rate	18,153.2	No	G
2014	Cerebrovascular disease	Scotland	Under 15	Female	DALY rate	6.3	Yes	G
2014	Cerebrovascular disease	Scotland	15 to 24	Female	DALY rate	48.9	Yes	G
2014	Cerebrovascular disease	Scotland	25 to 44	Female	DALY rate	172.4	No	G
2014	Cerebrovascular disease	Scotland	45 to 64	Female	DALY rate	893.9	No	G
2014	Cerebrovascular disease	Scotland	65 to 84	Female	DALY rate	4,570.2	No	G
2014	Cerebrovascular disease	Scotland	85 and over	Female	DALY rate	18,680.1	No	G
2014	Cerebrovascular disease	Scotland	Under 15	Both sexes	DALY rate	8.9	Yes	G
2014	Cerebrovascular disease	Scotland	15 to 24	Both sexes	DALY rate	41.5	Yes	G
2014	Cerebrovascular disease	Scotland	25 to 44	Both sexes	DALY rate	183.8	No	G
2014	Cerebrovascular disease	Scotland	45 to 64	Both sexes	DALY rate	971.5	No	G
2014	Cerebrovascular disease	Scotland	65 to 84	Both sexes	DALY rate	4,967.9	No	G
2014	Cerebrovascular disease	Scotland	85 and over	Both sexes	DALY rate	18,551.9	No	G
2014	Atrial fibrillation and flutter	Scotland	Under 15	Male	DALY rate	0.2	Yes	G
2014	Atrial fibrillation and flutter	Scotland	15 to 24	Male	DALY rate	2.9	Yes	G
2014	Atrial fibrillation and flutter	Scotland	25 to 44	Male	DALY rate	21.1	Yes	G
2014	Atrial fibrillation and flutter	Scotland	45 to 64	Male	DALY rate	175.2	No	G
2014	Atrial fibrillation and flutter	Scotland	65 to 84	Male	DALY rate	1,290.6	No	G
2014	Atrial fibrillation and flutter	Scotland	85 and over	Male	DALY rate	4,393.8	No	G
2014	Atrial fibrillation and flutter	Scotland	Under 15	Female	DALY rate	0.2	Yes	G
2014	Atrial fibrillation and flutter	Scotland	15 to 24	Female	DALY rate	0.9	Yes	G
2014	Atrial fibrillation and flutter	Scotland	25 to 44	Female	DALY rate	13.7	Yes	G
2014	Atrial fibrillation and flutter	Scotland	45 to 64	Female	DALY rate	64.3	Yes	G
2014	Atrial fibrillation and flutter	Scotland	65 to 84	Female	DALY rate	927.4	No	G
2014	Atrial fibrillation and flutter	Scotland	85 and over	Female	DALY rate	4,322.5	No	G
2014	Atrial fibrillation and flutter	Scotland	Under 15	Both sexes	DALY rate	0.2	Yes	G
2014	Atrial fibrillation and flutter	Scotland	15 to 24	Both sexes	DALY rate	1.9	Yes	G
2014	Atrial fibrillation and flutter	Scotland	25 to 44	Both sexes	DALY rate	17.3	Yes	G
2014	Atrial fibrillation and flutter	Scotland	45 to 64	Both sexes	DALY rate	118.3	No	G
2014	Atrial fibrillation and flutter	Scotland	65 to 84	Both sexes	DALY rate	1,091.6	No	G
2014	Atrial fibrillation and flutter	Scotland	85 and over	Both sexes	DALY rate	4,357.2	No	G
2014	Peripheral vascular disease	Scotland	Under 15	Male	DALY rate	0.0	Yes	G
2014	Peripheral vascular disease	Scotland	15 to 24	Male	DALY rate	0.0	Yes	G
2014	Peripheral vascular disease	Scotland	25 to 44	Male	DALY rate	9.7	Yes	G
2014	Peripheral vascular disease	Scotland	45 to 64	Male	DALY rate	60.6	No	G
2014	Peripheral vascular disease	Scotland	65 to 84	Male	DALY rate	414.6	No	G
2014	Peripheral vascular disease	Scotland	85 and over	Male	DALY rate	1,148.3	No	G
2014	Peripheral vascular disease	Scotland	Under 15	Female	DALY rate	0.0	Yes	G
2014	Peripheral vascular disease	Scotland	15 to 24	Female	DALY rate	0.0	Yes	G
2014	Peripheral vascular disease	Scotland	25 to 44	Female	DALY rate	4.9	Yes	G
2014	Peripheral vascular disease	Scotland	45 to 64	Female	DALY rate	47.3	No	G
2014	Peripheral vascular disease	Scotland	65 to 84	Female	DALY rate	340.4	No	G
2014	Peripheral vascular disease	Scotland	85 and over	Female	DALY rate	1,272.2	No	G
2014	Peripheral vascular disease	Scotland	Under 15	Both sexes	DALY rate	0.0	Yes	G
2014	Peripheral vascular disease	Scotland	15 to 24	Both sexes	DALY rate	0.0	Yes	G
2014	Peripheral vascular disease	Scotland	25 to 44	Both sexes	DALY rate	7.2	Yes	G
2014	Peripheral vascular disease	Scotland	45 to 64	Both sexes	DALY rate	53.8	No	G
2014	Peripheral vascular disease	Scotland	65 to 84	Both sexes	DALY rate	376.3	No	G
2014	Peripheral vascular disease	Scotland	85 and over	Both sexes	DALY rate	1,242.2	No	G
2014	Other cardiovascular and circulatory diseases	Scotland	Under 15	Male	DALY rate	51.0	Yes	G
2014	Other cardiovascular and circulatory diseases	Scotland	15 to 24	Male	DALY rate	104.2	Yes	G
2014	Other cardiovascular and circulatory diseases	Scotland	25 to 44	Male	DALY rate	326.5	No	G
2014	Other cardiovascular and circulatory diseases	Scotland	45 to 64	Male	DALY rate	1,071.7	No	G
2014	Other cardiovascular and circulatory diseases	Scotland	65 to 84	Male	DALY rate	3,393.1	No	G
2014	Other cardiovascular and circulatory diseases	Scotland	85 and over	Male	DALY rate	7,268.4	No	G
2014	Other cardiovascular and circulatory diseases	Scotland	Under 15	Female	DALY rate	26.3	Yes	G
2014	Other cardiovascular and circulatory diseases	Scotland	15 to 24	Female	DALY rate	78.2	Yes	G
2014	Other cardiovascular and circulatory diseases	Scotland	25 to 44	Female	DALY rate	200.0	No	G
2014	Other cardiovascular and circulatory diseases	Scotland	45 to 64	Female	DALY rate	585.4	No	G
2014	Other cardiovascular and circulatory diseases	Scotland	65 to 84	Female	DALY rate	2,364.1	No	G
2014	Other cardiovascular and circulatory diseases	Scotland	85 and over	Female	DALY rate	5,861.9	No	G
2014	Other cardiovascular and circulatory diseases	Scotland	Under 15	Both sexes	DALY rate	39.0	Yes	G
2014	Other cardiovascular and circulatory diseases	Scotland	15 to 24	Both sexes	DALY rate	91.2	No	G
2014	Other cardiovascular and circulatory diseases	Scotland	25 to 44	Both sexes	DALY rate	261.9	No	G
2014	Other cardiovascular and circulatory diseases	Scotland	45 to 64	Both sexes	DALY rate	822.4	No	G
2014	Other cardiovascular and circulatory diseases	Scotland	65 to 84	Both sexes	DALY rate	2,827.2	No	G
2014	Other cardiovascular and circulatory diseases	Scotland	85 and over	Both sexes	DALY rate	6,349.6	No	G
2014	Asthma	Scotland	Under 15	Male	DALY rate	439.0	Yes	A
2014	Asthma	Scotland	15 to 24	Male	DALY rate	267.8	Yes	A
2014	Asthma	Scotland	25 to 44	Male	DALY rate	246.3	Yes	A
2014	Asthma	Scotland	45 to 64	Male	DALY rate	180.5	Yes	A
2014	Asthma	Scotland	65 to 84	Male	DALY rate	181.3	No	A
2014	Asthma	Scotland	85 and over	Male	DALY rate	166.4	No	A
2014	Asthma	Scotland	Under 15	Female	DALY rate	317.9	Yes	A
2014	Asthma	Scotland	15 to 24	Female	DALY rate	398.7	Yes	A
2014	Asthma	Scotland	25 to 44	Female	DALY rate	370.4	Yes	A
2014	Asthma	Scotland	45 to 64	Female	DALY rate	329.4	No	A
2014	Asthma	Scotland	65 to 84	Female	DALY rate	256.8	No	A
2014	Asthma	Scotland	85 and over	Female	DALY rate	429.1	No	A
2014	Asthma	Scotland	Under 15	Both sexes	DALY rate	379.8	Yes	A
2014	Asthma	Scotland	15 to 24	Both sexes	DALY rate	332.5	Yes	A
2014	Asthma	Scotland	25 to 44	Both sexes	DALY rate	309.7	No	A
2014	Asthma	Scotland	45 to 64	Both sexes	DALY rate	256.9	No	A
2014	Asthma	Scotland	65 to 84	Both sexes	DALY rate	222.3	No	A
2014	Asthma	Scotland	85 and over	Both sexes	DALY rate	347.9	No	A
2014	Chronic obstructive pulmonary disease	Scotland	Under 15	Male	DALY rate	0.3	Yes	G
2014	Chronic obstructive pulmonary disease	Scotland	15 to 24	Male	DALY rate	10.0	Yes	G
2014	Chronic obstructive pulmonary disease	Scotland	25 to 44	Male	DALY rate	95.3	No	G
2014	Chronic obstructive pulmonary disease	Scotland	45 to 64	Male	DALY rate	1,066.9	No	G
2014	Chronic obstructive pulmonary disease	Scotland	65 to 84	Male	DALY rate	5,413.9	No	G
2014	Chronic obstructive pulmonary disease	Scotland	85 and over	Male	DALY rate	9,730.2	No	G
2014	Chronic obstructive pulmonary disease	Scotland	Under 15	Female	DALY rate	0.3	Yes	G
2014	Chronic obstructive pulmonary disease	Scotland	15 to 24	Female	DALY rate	14.2	Yes	G
2014	Chronic obstructive pulmonary disease	Scotland	25 to 44	Female	DALY rate	96.1	Yes	G
2014	Chronic obstructive pulmonary disease	Scotland	45 to 64	Female	DALY rate	1,043.8	No	G
2014	Chronic obstructive pulmonary disease	Scotland	65 to 84	Female	DALY rate	4,969.1	No	G
2014	Chronic obstructive pulmonary disease	Scotland	85 and over	Female	DALY rate	6,333.9	No	G
2014	Chronic obstructive pulmonary disease	Scotland	Under 15	Both sexes	DALY rate	0.3	Yes	G
2014	Chronic obstructive pulmonary disease	Scotland	15 to 24	Both sexes	DALY rate	12.1	Yes	G
2014	Chronic obstructive pulmonary disease	Scotland	25 to 44	Both sexes	DALY rate	95.7	No	G
2014	Chronic obstructive pulmonary disease	Scotland	45 to 64	Both sexes	DALY rate	1,054.9	No	G
2014	Chronic obstructive pulmonary disease	Scotland	65 to 84	Both sexes	DALY rate	5,158.2	No	G
2014	Chronic obstructive pulmonary disease	Scotland	85 and over	Both sexes	DALY rate	7,397.1	No	G
2014	Other chronic respiratory diseases	Scotland	Under 15	Male	DALY rate	0.9	Yes	G
2014	Other chronic respiratory diseases	Scotland	15 to 24	Male	DALY rate	11.8	Yes	G
2014	Other chronic respiratory diseases	Scotland	25 to 44	Male	DALY rate	17.1	Yes	G
2014	Other chronic respiratory diseases	Scotland	45 to 64	Male	DALY rate	203.1	No	G
2014	Other chronic respiratory diseases	Scotland	65 to 84	Male	DALY rate	1,392.3	No	G
2014	Other chronic respiratory diseases	Scotland	85 and over	Male	DALY rate	2,440.2	No	G
2014	Other chronic respiratory diseases	Scotland	Under 15	Female	DALY rate	0.8	Yes	G
2014	Other chronic respiratory diseases	Scotland	15 to 24	Female	DALY rate	1.1	Yes	G
2014	Other chronic respiratory diseases	Scotland	25 to 44	Female	DALY rate	5.5	Yes	G
2014	Other chronic respiratory diseases	Scotland	45 to 64	Female	DALY rate	188.4	No	G
2014	Other chronic respiratory diseases	Scotland	65 to 84	Female	DALY rate	648.5	No	G
2014	Other chronic respiratory diseases	Scotland	85 and over	Female	DALY rate	1,065.0	No	G
2014	Other chronic respiratory diseases	Scotland	Under 15	Both sexes	DALY rate	0.8	Yes	G
2014	Other chronic respiratory diseases	Scotland	15 to 24	Both sexes	DALY rate	6.5	Yes	G
2014	Other chronic respiratory diseases	Scotland	25 to 44	Both sexes	DALY rate	11.2	Yes	G
2014	Other chronic respiratory diseases	Scotland	45 to 64	Both sexes	DALY rate	195.6	No	G
2014	Other chronic respiratory diseases	Scotland	65 to 84	Both sexes	DALY rate	978.3	No	G
2014	Other chronic respiratory diseases	Scotland	85 and over	Both sexes	DALY rate	1,508.8	No	G
2014	Alcohol use disorders	Scotland	Under 15	Male	DALY rate	0.0	Yes	A
2014	Alcohol use disorders	Scotland	15 to 24	Male	DALY rate	228.7	Yes	A
2014	Alcohol use disorders	Scotland	25 to 44	Male	DALY rate	921.3	No	A
2014	Alcohol use disorders	Scotland	45 to 64	Male	DALY rate	1,626.6	No	A
2014	Alcohol use disorders	Scotland	65 to 84	Male	DALY rate	1,063.2	No	A
2014	Alcohol use disorders	Scotland	85 and over	Male	DALY rate	290.6	Yes	A
2014	Alcohol use disorders	Scotland	Under 15	Female	DALY rate	0.0	Yes	A
2014	Alcohol use disorders	Scotland	15 to 24	Female	DALY rate	100.3	Yes	A
2014	Alcohol use disorders	Scotland	25 to 44	Female	DALY rate	352.9	No	A
2014	Alcohol use disorders	Scotland	45 to 64	Female	DALY rate	608.0	No	A
2014	Alcohol use disorders	Scotland	65 to 84	Female	DALY rate	318.0	No	A
2014	Alcohol use disorders	Scotland	85 and over	Female	DALY rate	64.9	Yes	A
2014	Alcohol use disorders	Scotland	Under 15	Both sexes	DALY rate	0.0	Yes	A
2014	Alcohol use disorders	Scotland	15 to 24	Both sexes	DALY rate	165.0	Yes	A
2014	Alcohol use disorders	Scotland	25 to 44	Both sexes	DALY rate	631.0	No	A
2014	Alcohol use disorders	Scotland	45 to 64	Both sexes	DALY rate	1,104.2	No	A
2014	Alcohol use disorders	Scotland	65 to 84	Both sexes	DALY rate	661.1	No	A
2014	Alcohol use disorders	Scotland	85 and over	Both sexes	DALY rate	142.7	Yes	A
2014	Drug use disorders	Scotland	Under 15	Male	DALY rate	0.9	Yes	A
2014	Drug use disorders	Scotland	15 to 24	Male	DALY rate	1,677.3	No	A
2014	Drug use disorders	Scotland	25 to 44	Male	DALY rate	3,624.2	No	A
2014	Drug use disorders	Scotland	45 to 64	Male	DALY rate	1,162.7	No	A
2014	Drug use disorders	Scotland	65 to 84	Male	DALY rate	71.1	No	A
2014	Drug use disorders	Scotland	85 and over	Male	DALY rate	10.8	Yes	A
2014	Drug use disorders	Scotland	Under 15	Female	DALY rate	0.5	Yes	A
2014	Drug use disorders	Scotland	15 to 24	Female	DALY rate	550.8	No	A
2014	Drug use disorders	Scotland	25 to 44	Female	DALY rate	1,219.1	No	A
2014	Drug use disorders	Scotland	45 to 64	Female	DALY rate	452.1	No	A
2014	Drug use disorders	Scotland	65 to 84	Female	DALY rate	28.4	Yes	A
2014	Drug use disorders	Scotland	85 and over	Female	DALY rate	8.2	Yes	A
2014	Drug use disorders	Scotland	Under 15	Both sexes	DALY rate	0.7	Yes	A
2014	Drug use disorders	Scotland	15 to 24	Both sexes	DALY rate	1,117.4	No	A
2014	Drug use disorders	Scotland	25 to 44	Both sexes	DALY rate	2,397.0	No	A
2014	Drug use disorders	Scotland	45 to 64	Both sexes	DALY rate	797.8	No	A
2014	Drug use disorders	Scotland	65 to 84	Both sexes	DALY rate	48.5	No	A
2014	Drug use disorders	Scotland	85 and over	Both sexes	DALY rate	9.1	Yes	A
2014	Peptic ulcer disease	Scotland	Under 15	Male	DALY rate	0.2	Yes	G
2014	Peptic ulcer disease	Scotland	15 to 24	Male	DALY rate	0.4	Yes	G
2014	Peptic ulcer disease	Scotland	25 to 44	Male	DALY rate	24.7	Yes	G
2014	Peptic ulcer disease	Scotland	45 to 64	Male	DALY rate	121.7	No	G
2014	Peptic ulcer disease	Scotland	65 to 84	Male	DALY rate	386.3	No	G
2014	Peptic ulcer disease	Scotland	85 and over	Male	DALY rate	831.5	No	G
2014	Peptic ulcer disease	Scotland	Under 15	Female	DALY rate	0.0	Yes	G
2014	Peptic ulcer disease	Scotland	15 to 24	Female	DALY rate	23.9	Yes	G
2014	Peptic ulcer disease	Scotland	25 to 44	Female	DALY rate	7.7	Yes	G
2014	Peptic ulcer disease	Scotland	45 to 64	Female	DALY rate	106.6	No	G
2014	Peptic ulcer disease	Scotland	65 to 84	Female	DALY rate	296.0	No	G
2014	Peptic ulcer disease	Scotland	85 and over	Female	DALY rate	654.6	No	G
2014	Peptic ulcer disease	Scotland	Under 15	Both sexes	DALY rate	0.1	Yes	G
2014	Peptic ulcer disease	Scotland	15 to 24	Both sexes	DALY rate	11.8	Yes	G
2014	Peptic ulcer disease	Scotland	25 to 44	Both sexes	DALY rate	16.1	Yes	G
2014	Peptic ulcer disease	Scotland	45 to 64	Both sexes	DALY rate	113.9	No	G
2014	Peptic ulcer disease	Scotland	65 to 84	Both sexes	DALY rate	338.8	No	G
2014	Peptic ulcer disease	Scotland	85 and over	Both sexes	DALY rate	713.6	No	G
2014	Inflammatory bowel disease	Scotland	Under 15	Male	DALY rate	7.6	Yes	A
2014	Inflammatory bowel disease	Scotland	15 to 24	Male	DALY rate	50.9	Yes	A
2014	Inflammatory bowel disease	Scotland	25 to 44	Male	DALY rate	98.9	Yes	A
2014	Inflammatory bowel disease	Scotland	45 to 64	Male	DALY rate	155.1	No	A
2014	Inflammatory bowel disease	Scotland	65 to 84	Male	DALY rate	230.2	No	A
2014	Inflammatory bowel disease	Scotland	85 and over	Male	DALY rate	232.4	No	A
2014	Inflammatory bowel disease	Scotland	Under 15	Female	DALY rate	5.5	Yes	A
2014	Inflammatory bowel disease	Scotland	15 to 24	Female	DALY rate	45.9	Yes	A
2014	Inflammatory bowel disease	Scotland	25 to 44	Female	DALY rate	107.8	Yes	A
2014	Inflammatory bowel disease	Scotland	45 to 64	Female	DALY rate	156.9	Yes	A
2014	Inflammatory bowel disease	Scotland	65 to 84	Female	DALY rate	214.1	No	A
2014	Inflammatory bowel disease	Scotland	85 and over	Female	DALY rate	219.9	No	A
2014	Inflammatory bowel disease	Scotland	Under 15	Both sexes	DALY rate	6.6	Yes	A
2014	Inflammatory bowel disease	Scotland	15 to 24	Both sexes	DALY rate	48.5	Yes	A
2014	Inflammatory bowel disease	Scotland	25 to 44	Both sexes	DALY rate	103.5	Yes	A
2014	Inflammatory bowel disease	Scotland	45 to 64	Both sexes	DALY rate	156.0	No	A
2014	Inflammatory bowel disease	Scotland	65 to 84	Both sexes	DALY rate	223.0	No	A
2014	Inflammatory bowel disease	Scotland	85 and over	Both sexes	DALY rate	226.1	No	A
2014	Gallbladder and biliary diseases	Scotland	Under 15	Male	DALY rate	0.5	Yes	A
2014	Gallbladder and biliary diseases	Scotland	15 to 24	Male	DALY rate	3.5	Yes	A
2014	Gallbladder and biliary diseases	Scotland	25 to 44	Male	DALY rate	51.8	Yes	A
2014	Gallbladder and biliary diseases	Scotland	45 to 64	Male	DALY rate	115.5	No	A
2014	Gallbladder and biliary diseases	Scotland	65 to 84	Male	DALY rate	481.2	No	A
2014	Gallbladder and biliary diseases	Scotland	85 and over	Male	DALY rate	1,159.0	No	A
2014	Gallbladder and biliary diseases	Scotland	Under 15	Female	DALY rate	0.9	Yes	A
2014	Gallbladder and biliary diseases	Scotland	15 to 24	Female	DALY rate	27.3	Yes	A
2014	Gallbladder and biliary diseases	Scotland	25 to 44	Female	DALY rate	98.3	Yes	A
2014	Gallbladder and biliary diseases	Scotland	45 to 64	Female	DALY rate	138.3	No	A
2014	Gallbladder and biliary diseases	Scotland	65 to 84	Female	DALY rate	380.9	No	A
2014	Gallbladder and biliary diseases	Scotland	85 and over	Female	DALY rate	885.9	No	A
2014	Gallbladder and biliary diseases	Scotland	Under 15	Both sexes	DALY rate	0.7	Yes	A
2014	Gallbladder and biliary diseases	Scotland	15 to 24	Both sexes	DALY rate	15.4	Yes	A
2014	Gallbladder and biliary diseases	Scotland	25 to 44	Both sexes	DALY rate	75.5	No	A
2014	Gallbladder and biliary diseases	Scotland	45 to 64	Both sexes	DALY rate	127.1	No	A
2014	Gallbladder and biliary diseases	Scotland	65 to 84	Both sexes	DALY rate	428.1	No	A
2014	Gallbladder and biliary diseases	Scotland	85 and over	Both sexes	DALY rate	970.6	No	A
2014	Pancreatitis	Scotland	Under 15	Male	DALY rate	1.3	Yes	G
2014	Pancreatitis	Scotland	15 to 24	Male	DALY rate	3.8	Yes	G
2014	Pancreatitis	Scotland	25 to 44	Male	DALY rate	90.3	No	G
2014	Pancreatitis	Scotland	45 to 64	Male	DALY rate	207.4	No	G
2014	Pancreatitis	Scotland	65 to 84	Male	DALY rate	214.8	No	G
2014	Pancreatitis	Scotland	85 and over	Male	DALY rate	199.5	No	G
2014	Pancreatitis	Scotland	Under 15	Female	DALY rate	1.0	Yes	G
2014	Pancreatitis	Scotland	15 to 24	Female	DALY rate	3.5	Yes	G
2014	Pancreatitis	Scotland	25 to 44	Female	DALY rate	81.1	No	G
2014	Pancreatitis	Scotland	45 to 64	Female	DALY rate	70.7	No	G
2014	Pancreatitis	Scotland	65 to 84	Female	DALY rate	186.1	No	G
2014	Pancreatitis	Scotland	85 and over	Female	DALY rate	244.1	No	G
2014	Pancreatitis	Scotland	Under 15	Both sexes	DALY rate	1.2	Yes	G
2014	Pancreatitis	Scotland	15 to 24	Both sexes	DALY rate	3.6	Yes	G
2014	Pancreatitis	Scotland	25 to 44	Both sexes	DALY rate	85.5	No	G
2014	Pancreatitis	Scotland	45 to 64	Both sexes	DALY rate	137.2	No	G
2014	Pancreatitis	Scotland	65 to 84	Both sexes	DALY rate	201.0	No	G
2014	Pancreatitis	Scotland	85 and over	Both sexes	DALY rate	229.4	No	G
2014	Cirrhosis and other chronic liver diseases	Scotland	Under 15	Male	DALY rate	1.9	Yes	G
2014	Cirrhosis and other chronic liver diseases	Scotland	15 to 24	Male	DALY rate	4.5	Yes	G
2014	Cirrhosis and other chronic liver diseases	Scotland	25 to 44	Male	DALY rate	721.3	No	G
2014	Cirrhosis and other chronic liver diseases	Scotland	45 to 64	Male	DALY rate	1,835.8	No	G
2014	Cirrhosis and other chronic liver diseases	Scotland	65 to 84	Male	DALY rate	1,342.9	No	G
2014	Cirrhosis and other chronic liver diseases	Scotland	85 and over	Male	DALY rate	368.8	No	G
2014	Cirrhosis and other chronic liver diseases	Scotland	Under 15	Female	DALY rate	1.2	Yes	G
2014	Cirrhosis and other chronic liver diseases	Scotland	15 to 24	Female	DALY rate	4.9	Yes	G
2014	Cirrhosis and other chronic liver diseases	Scotland	25 to 44	Female	DALY rate	391.4	No	G
2014	Cirrhosis and other chronic liver diseases	Scotland	45 to 64	Female	DALY rate	980.6	No	G
2014	Cirrhosis and other chronic liver diseases	Scotland	65 to 84	Female	DALY rate	598.8	No	G
2014	Cirrhosis and other chronic liver diseases	Scotland	85 and over	Female	DALY rate	295.2	No	G
2014	Cirrhosis and other chronic liver diseases	Scotland	Under 15	Both sexes	DALY rate	1.6	Yes	G
2014	Cirrhosis and other chronic liver diseases	Scotland	15 to 24	Both sexes	DALY rate	4.7	Yes	G
2014	Cirrhosis and other chronic liver diseases	Scotland	25 to 44	Both sexes	DALY rate	552.8	No	G
2014	Cirrhosis and other chronic liver diseases	Scotland	45 to 64	Both sexes	DALY rate	1,397.3	No	G
2014	Cirrhosis and other chronic liver diseases	Scotland	65 to 84	Both sexes	DALY rate	946.4	No	G
2014	Cirrhosis and other chronic liver diseases	Scotland	85 and over	Both sexes	DALY rate	316.4	No	G
2014	Other digestive diseases	Scotland	Under 15	Male	DALY rate	36.4	Yes	A
2014	Other digestive diseases	Scotland	15 to 24	Male	DALY rate	12.3	Yes	A
2014	Other digestive diseases	Scotland	25 to 44	Male	DALY rate	72.6	Yes	A
2014	Other digestive diseases	Scotland	45 to 64	Male	DALY rate	364.9	No	A
2014	Other digestive diseases	Scotland	65 to 84	Male	DALY rate	1,325.5	No	A
2014	Other digestive diseases	Scotland	85 and over	Male	DALY rate	2,794.3	No	A
2014	Other digestive diseases	Scotland	Under 15	Female	DALY rate	31.2	Yes	A
2014	Other digestive diseases	Scotland	15 to 24	Female	DALY rate	13.5	Yes	A
2014	Other digestive diseases	Scotland	25 to 44	Female	DALY rate	32.9	Yes	A
2014	Other digestive diseases	Scotland	45 to 64	Female	DALY rate	278.8	No	A
2014	Other digestive diseases	Scotland	65 to 84	Female	DALY rate	1,535.1	No	A
2014	Other digestive diseases	Scotland	85 and over	Female	DALY rate	3,245.4	No	A
2014	Other digestive diseases	Scotland	Under 15	Both sexes	DALY rate	33.9	Yes	A
2014	Other digestive diseases	Scotland	15 to 24	Both sexes	DALY rate	12.9	Yes	A
2014	Other digestive diseases	Scotland	25 to 44	Both sexes	DALY rate	52.3	No	A
2014	Other digestive diseases	Scotland	45 to 64	Both sexes	DALY rate	320.9	No	A
2014	Other digestive diseases	Scotland	65 to 84	Both sexes	DALY rate	1,446.9	No	A
2014	Other digestive diseases	Scotland	85 and over	Both sexes	DALY rate	3,101.0	No	A
2014	Alzheimer's disease and other dementias	Scotland	Under 15	Male	DALY rate	0.3	Yes	G
2014	Alzheimer's disease and other dementias	Scotland	15 to 24	Male	DALY rate	0.0	Yes	G
2014	Alzheimer's disease and other dementias	Scotland	25 to 44	Male	DALY rate	0.8	Yes	G
2014	Alzheimer's disease and other dementias	Scotland	45 to 64	Male	DALY rate	193.3	No	G
2014	Alzheimer's disease and other dementias	Scotland	65 to 84	Male	DALY rate	4,277.8	No	G
2014	Alzheimer's disease and other dementias	Scotland	85 and over	Male	DALY rate	25,824.5	No	G
2014	Alzheimer's disease and other dementias	Scotland	Under 15	Female	DALY rate	0.0	Yes	G
2014	Alzheimer's disease and other dementias	Scotland	15 to 24	Female	DALY rate	0.0	Yes	G
2014	Alzheimer's disease and other dementias	Scotland	25 to 44	Female	DALY rate	2.2	Yes	G
2014	Alzheimer's disease and other dementias	Scotland	45 to 64	Female	DALY rate	147.4	No	G
2014	Alzheimer's disease and other dementias	Scotland	65 to 84	Female	DALY rate	4,728.0	No	G
2014	Alzheimer's disease and other dementias	Scotland	85 and over	Female	DALY rate	31,504.8	No	G
2014	Alzheimer's disease and other dementias	Scotland	Under 15	Both sexes	DALY rate	0.2	Yes	G
2014	Alzheimer's disease and other dementias	Scotland	15 to 24	Both sexes	DALY rate	0.0	Yes	G
2014	Alzheimer's disease and other dementias	Scotland	25 to 44	Both sexes	DALY rate	1.5	Yes	G
2014	Alzheimer's disease and other dementias	Scotland	45 to 64	Both sexes	DALY rate	169.8	No	G
2014	Alzheimer's disease and other dementias	Scotland	65 to 84	Both sexes	DALY rate	4,538.8	No	G
2014	Alzheimer's disease and other dementias	Scotland	85 and over	Both sexes	DALY rate	29,838.0	No	G
2014	Parkinson's disease	Scotland	Under 15	Male	DALY rate	0.6	Yes	G
2014	Parkinson's disease	Scotland	15 to 24	Male	DALY rate	0.0	Yes	G
2014	Parkinson's disease	Scotland	25 to 44	Male	DALY rate	1.0	Yes	G
2014	Parkinson's disease	Scotland	45 to 64	Male	DALY rate	56.8	No	G
2014	Parkinson's disease	Scotland	65 to 84	Male	DALY rate	994.7	No	G
2014	Parkinson's disease	Scotland	85 and over	Male	DALY rate	1,988.9	No	G
2014	Parkinson's disease	Scotland	Under 15	Female	DALY rate	0.0	Yes	G
2014	Parkinson's disease	Scotland	15 to 24	Female	DALY rate	0.0	Yes	G
2014	Parkinson's disease	Scotland	25 to 44	Female	DALY rate	0.5	Yes	G
2014	Parkinson's disease	Scotland	45 to 64	Female	DALY rate	31.0	Yes	G
2014	Parkinson's disease	Scotland	65 to 84	Female	DALY rate	420.7	No	G
2014	Parkinson's disease	Scotland	85 and over	Female	DALY rate	807.7	No	G
2014	Parkinson's disease	Scotland	Under 15	Both sexes	DALY rate	0.3	Yes	G
2014	Parkinson's disease	Scotland	15 to 24	Both sexes	DALY rate	0.0	Yes	G
2014	Parkinson's disease	Scotland	25 to 44	Both sexes	DALY rate	0.7	Yes	G
2014	Parkinson's disease	Scotland	45 to 64	Both sexes	DALY rate	43.6	No	G
2014	Parkinson's disease	Scotland	65 to 84	Both sexes	DALY rate	672.4	No	G
2014	Parkinson's disease	Scotland	85 and over	Both sexes	DALY rate	1,203.1	No	G
2014	Epilepsy	Scotland	Under 15	Male	DALY rate	146.2	Yes	A
2014	Epilepsy	Scotland	15 to 24	Male	DALY rate	217.8	Yes	A
2014	Epilepsy	Scotland	25 to 44	Male	DALY rate	334.9	No	A
2014	Epilepsy	Scotland	45 to 64	Male	DALY rate	397.0	No	A
2014	Epilepsy	Scotland	65 to 84	Male	DALY rate	285.2	No	A
2014	Epilepsy	Scotland	85 and over	Male	DALY rate	235.6	Yes	A
2014	Epilepsy	Scotland	Under 15	Female	DALY rate	66.4	Yes	A
2014	Epilepsy	Scotland	15 to 24	Female	DALY rate	202.8	Yes	A
2014	Epilepsy	Scotland	25 to 44	Female	DALY rate	269.9	No	A
2014	Epilepsy	Scotland	45 to 64	Female	DALY rate	299.8	No	A
2014	Epilepsy	Scotland	65 to 84	Female	DALY rate	254.8	No	A
2014	Epilepsy	Scotland	85 and over	Female	DALY rate	263.6	No	A
2014	Epilepsy	Scotland	Under 15	Both sexes	DALY rate	107.2	Yes	A
2014	Epilepsy	Scotland	15 to 24	Both sexes	DALY rate	210.9	No	A
2014	Epilepsy	Scotland	25 to 44	Both sexes	DALY rate	301.6	No	A
2014	Epilepsy	Scotland	45 to 64	Both sexes	DALY rate	347.2	No	A
2014	Epilepsy	Scotland	65 to 84	Both sexes	DALY rate	269.1	No	A
2014	Epilepsy	Scotland	85 and over	Both sexes	DALY rate	254.7	No	A
2014	Multiple sclerosis	Scotland	Under 15	Male	DALY rate	0.1	Yes	G
2014	Multiple sclerosis	Scotland	15 to 24	Male	DALY rate	2.1	Yes	G
2014	Multiple sclerosis	Scotland	25 to 44	Male	DALY rate	60.4	No	G
2014	Multiple sclerosis	Scotland	45 to 64	Male	DALY rate	225.7	No	G
2014	Multiple sclerosis	Scotland	65 to 84	Male	DALY rate	171.6	No	G
2014	Multiple sclerosis	Scotland	85 and over	Male	DALY rate	57.4	Yes	G
2014	Multiple sclerosis	Scotland	Under 15	Female	DALY rate	0.0	Yes	G
2014	Multiple sclerosis	Scotland	15 to 24	Female	DALY rate	6.1	Yes	G
2014	Multiple sclerosis	Scotland	25 to 44	Female	DALY rate	101.0	No	G
2014	Multiple sclerosis	Scotland	45 to 64	Female	DALY rate	388.6	No	G
2014	Multiple sclerosis	Scotland	65 to 84	Female	DALY rate	307.9	No	G
2014	Multiple sclerosis	Scotland	85 and over	Female	DALY rate	39.6	Yes	G
2014	Multiple sclerosis	Scotland	Under 15	Both sexes	DALY rate	0.1	Yes	G
2014	Multiple sclerosis	Scotland	15 to 24	Both sexes	DALY rate	4.1	Yes	G
2014	Multiple sclerosis	Scotland	25 to 44	Both sexes	DALY rate	81.1	No	G
2014	Multiple sclerosis	Scotland	45 to 64	Both sexes	DALY rate	309.3	No	G
2014	Multiple sclerosis	Scotland	65 to 84	Both sexes	DALY rate	246.4	No	G
2014	Multiple sclerosis	Scotland	85 and over	Both sexes	DALY rate	47.3	Yes	G
2014	Headache disorders	Scotland	Under 15	Male	DALY rate	283.9	Yes	R
2014	Headache disorders	Scotland	15 to 24	Male	DALY rate	746.1	Yes	R
2014	Headache disorders	Scotland	25 to 44	Male	DALY rate	853.5	Yes	R
2014	Headache disorders	Scotland	45 to 64	Male	DALY rate	713.8	Yes	R
2014	Headache disorders	Scotland	65 to 84	Male	DALY rate	385.6	Yes	R
2014	Headache disorders	Scotland	85 and over	Male	DALY rate	213.9	Yes	R
2014	Headache disorders	Scotland	Under 15	Female	DALY rate	316.1	Yes	R
2014	Headache disorders	Scotland	15 to 24	Female	DALY rate	1,555.8	Yes	R
2014	Headache disorders	Scotland	25 to 44	Female	DALY rate	2,106.6	Yes	R
2014	Headache disorders	Scotland	45 to 64	Female	DALY rate	1,603.3	Yes	R
2014	Headache disorders	Scotland	65 to 84	Female	DALY rate	668.1	Yes	R
2014	Headache disorders	Scotland	85 and over	Female	DALY rate	264.2	Yes	R
2014	Headache disorders	Scotland	Under 15	Both sexes	DALY rate	299.7	Yes	R
2014	Headache disorders	Scotland	15 to 24	Both sexes	DALY rate	1,148.8	Yes	R
2014	Headache disorders	Scotland	25 to 44	Both sexes	DALY rate	1,492.8	Yes	R
2014	Headache disorders	Scotland	45 to 64	Both sexes	DALY rate	1,170.2	Yes	R
2014	Headache disorders	Scotland	65 to 84	Both sexes	DALY rate	536.7	Yes	R
2014	Headache disorders	Scotland	85 and over	Both sexes	DALY rate	247.1	Yes	R
2014	Other neurological disorders	Scotland	Under 15	Male	DALY rate	6.3	Yes	G
2014	Other neurological disorders	Scotland	15 to 24	Male	DALY rate	77.9	Yes	G
2014	Other neurological disorders	Scotland	25 to 44	Male	DALY rate	137.9	No	G
2014	Other neurological disorders	Scotland	45 to 64	Male	DALY rate	339.8	No	G
2014	Other neurological disorders	Scotland	65 to 84	Male	DALY rate	618.4	No	G
2014	Other neurological disorders	Scotland	85 and over	Male	DALY rate	328.7	No	G
2014	Other neurological disorders	Scotland	Under 15	Female	DALY rate	61.1	Yes	G
2014	Other neurological disorders	Scotland	15 to 24	Female	DALY rate	1.7	Yes	G
2014	Other neurological disorders	Scotland	25 to 44	Female	DALY rate	48.1	No	G
2014	Other neurological disorders	Scotland	45 to 64	Female	DALY rate	206.9	No	G
2014	Other neurological disorders	Scotland	65 to 84	Female	DALY rate	446.6	No	G
2014	Other neurological disorders	Scotland	85 and over	Female	DALY rate	194.8	No	G
2014	Other neurological disorders	Scotland	Under 15	Both sexes	DALY rate	33.1	Yes	G
2014	Other neurological disorders	Scotland	15 to 24	Both sexes	DALY rate	40.3	Yes	G
2014	Other neurological disorders	Scotland	25 to 44	Both sexes	DALY rate	92.2	No	G
2014	Other neurological disorders	Scotland	45 to 64	Both sexes	DALY rate	271.8	No	G
2014	Other neurological disorders	Scotland	65 to 84	Both sexes	DALY rate	523.0	No	G
2014	Other neurological disorders	Scotland	85 and over	Both sexes	DALY rate	239.9	No	G
2014	Schizophrenia	Scotland	Under 15	Male	DALY rate	0.1	Yes	G
2014	Schizophrenia	Scotland	15 to 24	Male	DALY rate	55.6	Yes	G
2014	Schizophrenia	Scotland	25 to 44	Male	DALY rate	464.6	Yes	G
2014	Schizophrenia	Scotland	45 to 64	Male	DALY rate	465.2	Yes	G
2014	Schizophrenia	Scotland	65 to 84	Male	DALY rate	206.8	No	G
2014	Schizophrenia	Scotland	85 and over	Male	DALY rate	67.2	Yes	G
2014	Schizophrenia	Scotland	Under 15	Female	DALY rate	0.1	Yes	G
2014	Schizophrenia	Scotland	15 to 24	Female	DALY rate	19.6	Yes	G
2014	Schizophrenia	Scotland	25 to 44	Female	DALY rate	172.7	Yes	G
2014	Schizophrenia	Scotland	45 to 64	Female	DALY rate	264.7	Yes	G
2014	Schizophrenia	Scotland	65 to 84	Female	DALY rate	190.6	Yes	G
2014	Schizophrenia	Scotland	85 and over	Female	DALY rate	73.3	Yes	G
2014	Schizophrenia	Scotland	Under 15	Both sexes	DALY rate	0.1	Yes	G
2014	Schizophrenia	Scotland	15 to 24	Both sexes	DALY rate	37.6	Yes	G
2014	Schizophrenia	Scotland	25 to 44	Both sexes	DALY rate	315.5	Yes	G
2014	Schizophrenia	Scotland	45 to 64	Both sexes	DALY rate	362.3	Yes	G
2014	Schizophrenia	Scotland	65 to 84	Both sexes	DALY rate	198.6	No	G
2014	Schizophrenia	Scotland	85 and over	Both sexes	DALY rate	71.3	Yes	G
2014	Depression	Scotland	Under 15	Male	DALY rate	0.0	Yes	G
2014	Depression	Scotland	15 to 24	Male	DALY rate	753.9	Yes	G
2014	Depression	Scotland	25 to 44	Male	DALY rate	1,728.1	Yes	G
2014	Depression	Scotland	45 to 64	Male	DALY rate	1,800.4	Yes	G
2014	Depression	Scotland	65 to 84	Male	DALY rate	1,283.2	Yes	G
2014	Depression	Scotland	85 and over	Male	DALY rate	1,462.9	Yes	G
2014	Depression	Scotland	Under 15	Female	DALY rate	0.0	Yes	G
2014	Depression	Scotland	15 to 24	Female	DALY rate	809.6	Yes	G
2014	Depression	Scotland	25 to 44	Female	DALY rate	1,594.5	Yes	G
2014	Depression	Scotland	45 to 64	Female	DALY rate	1,759.2	Yes	G
2014	Depression	Scotland	65 to 84	Female	DALY rate	1,215.2	Yes	G
2014	Depression	Scotland	85 and over	Female	DALY rate	1,120.9	Yes	G
2014	Depression	Scotland	Under 15	Both sexes	DALY rate	0.0	Yes	G
2014	Depression	Scotland	15 to 24	Both sexes	DALY rate	780.7	Yes	G
2014	Depression	Scotland	25 to 44	Both sexes	DALY rate	1,660.0	Yes	G
2014	Depression	Scotland	45 to 64	Both sexes	DALY rate	1,779.2	Yes	G
2014	Depression	Scotland	65 to 84	Both sexes	DALY rate	1,245.5	Yes	G
2014	Depression	Scotland	85 and over	Both sexes	DALY rate	1,224.9	Yes	G
2014	Anxiety disorders	Scotland	Under 15	Male	DALY rate	0.0	Yes	G
2014	Anxiety disorders	Scotland	15 to 24	Male	DALY rate	361.4	Yes	G
2014	Anxiety disorders	Scotland	25 to 44	Male	DALY rate	827.2	Yes	G
2014	Anxiety disorders	Scotland	45 to 64	Male	DALY rate	932.0	Yes	G
2014	Anxiety disorders	Scotland	65 to 84	Male	DALY rate	704.9	Yes	G
2014	Anxiety disorders	Scotland	85 and over	Male	DALY rate	744.0	Yes	G
2014	Anxiety disorders	Scotland	Under 15	Female	DALY rate	0.0	Yes	G
2014	Anxiety disorders	Scotland	15 to 24	Female	DALY rate	666.7	Yes	G
2014	Anxiety disorders	Scotland	25 to 44	Female	DALY rate	1,326.0	Yes	G
2014	Anxiety disorders	Scotland	45 to 64	Female	DALY rate	1,532.9	Yes	G
2014	Anxiety disorders	Scotland	65 to 84	Female	DALY rate	1,108.9	Yes	G
2014	Anxiety disorders	Scotland	85 and over	Female	DALY rate	951.9	Yes	G
2014	Anxiety disorders	Scotland	Under 15	Both sexes	DALY rate	0.0	Yes	G
2014	Anxiety disorders	Scotland	15 to 24	Both sexes	DALY rate	512.9	Yes	G
2014	Anxiety disorders	Scotland	25 to 44	Both sexes	DALY rate	1,081.9	Yes	G
2014	Anxiety disorders	Scotland	45 to 64	Both sexes	DALY rate	1,240.2	Yes	G
2014	Anxiety disorders	Scotland	65 to 84	Both sexes	DALY rate	924.5	Yes	G
2014	Anxiety disorders	Scotland	85 and over	Both sexes	DALY rate	878.5	Yes	G
2014	Other mental health disorders	Scotland	Under 15	Male	DALY rate	251.5	Yes	R
2014	Other mental health disorders	Scotland	15 to 24	Male	DALY rate	199.7	Yes	R
2014	Other mental health disorders	Scotland	25 to 44	Male	DALY rate	159.7	Yes	R
2014	Other mental health disorders	Scotland	45 to 64	Male	DALY rate	148.2	Yes	R
2014	Other mental health disorders	Scotland	65 to 84	Male	DALY rate	128.0	Yes	R
2014	Other mental health disorders	Scotland	85 and over	Male	DALY rate	316.4	Yes	R
2014	Other mental health disorders	Scotland	Under 15	Female	DALY rate	89.2	Yes	R
2014	Other mental health disorders	Scotland	15 to 24	Female	DALY rate	184.6	Yes	R
2014	Other mental health disorders	Scotland	25 to 44	Female	DALY rate	217.1	Yes	R
2014	Other mental health disorders	Scotland	45 to 64	Female	DALY rate	162.3	Yes	R
2014	Other mental health disorders	Scotland	65 to 84	Female	DALY rate	125.8	Yes	R
2014	Other mental health disorders	Scotland	85 and over	Female	DALY rate	358.6	Yes	R
2014	Other mental health disorders	Scotland	Under 15	Both sexes	DALY rate	172.1	Yes	R
2014	Other mental health disorders	Scotland	15 to 24	Both sexes	DALY rate	192.5	Yes	R
2014	Other mental health disorders	Scotland	25 to 44	Both sexes	DALY rate	189.0	Yes	R
2014	Other mental health disorders	Scotland	45 to 64	Both sexes	DALY rate	155.4	Yes	R
2014	Other mental health disorders	Scotland	65 to 84	Both sexes	DALY rate	126.4	Yes	R
2014	Other mental health disorders	Scotland	85 and over	Both sexes	DALY rate	346.0	Yes	R
2014	Diabetes mellitus	Scotland	Under 15	Male	DALY rate	18.5	Yes	G
2014	Diabetes mellitus	Scotland	15 to 24	Male	DALY rate	98.9	Yes	G
2014	Diabetes mellitus	Scotland	25 to 44	Male	DALY rate	245.9	No	G
2014	Diabetes mellitus	Scotland	45 to 64	Male	DALY rate	1,029.3	No	G
2014	Diabetes mellitus	Scotland	65 to 84	Male	DALY rate	2,333.6	No	G
2014	Diabetes mellitus	Scotland	85 and over	Male	DALY rate	2,540.0	No	G
2014	Diabetes mellitus	Scotland	Under 15	Female	DALY rate	18.5	Yes	G
2014	Diabetes mellitus	Scotland	15 to 24	Female	DALY rate	74.7	Yes	G
2014	Diabetes mellitus	Scotland	25 to 44	Female	DALY rate	171.1	No	G
2014	Diabetes mellitus	Scotland	45 to 64	Female	DALY rate	641.3	No	G
2014	Diabetes mellitus	Scotland	65 to 84	Female	DALY rate	1,700.2	No	G
2014	Diabetes mellitus	Scotland	85 and over	Female	DALY rate	2,519.4	No	G
2014	Diabetes mellitus	Scotland	Under 15	Both sexes	DALY rate	18.5	Yes	G
2014	Diabetes mellitus	Scotland	15 to 24	Both sexes	DALY rate	86.7	Yes	G
2014	Diabetes mellitus	Scotland	25 to 44	Both sexes	DALY rate	207.6	No	G
2014	Diabetes mellitus	Scotland	45 to 64	Both sexes	DALY rate	830.4	No	G
2014	Diabetes mellitus	Scotland	65 to 84	Both sexes	DALY rate	1,987.2	No	G
2014	Diabetes mellitus	Scotland	85 and over	Both sexes	DALY rate	2,523.5	No	G
2014	Chronic kidney disease	Scotland	Under 15	Male	DALY rate	38.6	Yes	A
2014	Chronic kidney disease	Scotland	15 to 24	Male	DALY rate	20.9	Yes	A
2014	Chronic kidney disease	Scotland	25 to 44	Male	DALY rate	40.8	Yes	A
2014	Chronic kidney disease	Scotland	45 to 64	Male	DALY rate	204.1	No	A
2014	Chronic kidney disease	Scotland	65 to 84	Male	DALY rate	1,277.7	No	A
2014	Chronic kidney disease	Scotland	85 and over	Male	DALY rate	4,474.1	No	A
2014	Chronic kidney disease	Scotland	Under 15	Female	DALY rate	0.0	Yes	A
2014	Chronic kidney disease	Scotland	15 to 24	Female	DALY rate	1.6	Yes	A
2014	Chronic kidney disease	Scotland	25 to 44	Female	DALY rate	33.0	Yes	A
2014	Chronic kidney disease	Scotland	45 to 64	Female	DALY rate	180.6	No	A
2014	Chronic kidney disease	Scotland	65 to 84	Female	DALY rate	1,301.0	No	A
2014	Chronic kidney disease	Scotland	85 and over	Female	DALY rate	3,585.3	No	A
2014	Chronic kidney disease	Scotland	Under 15	Both sexes	DALY rate	19.7	Yes	A
2014	Chronic kidney disease	Scotland	15 to 24	Both sexes	DALY rate	11.2	Yes	A
2014	Chronic kidney disease	Scotland	25 to 44	Both sexes	DALY rate	36.8	No	A
2014	Chronic kidney disease	Scotland	45 to 64	Both sexes	DALY rate	192.1	No	A
2014	Chronic kidney disease	Scotland	65 to 84	Both sexes	DALY rate	1,293.1	No	A
2014	Chronic kidney disease	Scotland	85 and over	Both sexes	DALY rate	3,878.0	No	A
2014	Other diabetes and chronic kidney disorders	Scotland	Under 15	Male	DALY rate	0.0	Yes	R
2014	Other diabetes and chronic kidney disorders	Scotland	15 to 24	Male	DALY rate	0.0	Yes	R
2014	Other diabetes and chronic kidney disorders	Scotland	25 to 44	Male	DALY rate	0.0	Yes	R
2014	Other diabetes and chronic kidney disorders	Scotland	45 to 64	Male	DALY rate	1.5	Yes	R
2014	Other diabetes and chronic kidney disorders	Scotland	65 to 84	Male	DALY rate	4.0	Yes	R
2014	Other diabetes and chronic kidney disorders	Scotland	85 and over	Male	DALY rate	40.6	Yes	R
2014	Other diabetes and chronic kidney disorders	Scotland	Under 15	Female	DALY rate	0.0	Yes	R
2014	Other diabetes and chronic kidney disorders	Scotland	15 to 24	Female	DALY rate	0.0	Yes	R
2014	Other diabetes and chronic kidney disorders	Scotland	25 to 44	Female	DALY rate	0.0	Yes	R
2014	Other diabetes and chronic kidney disorders	Scotland	45 to 64	Female	DALY rate	0.0	Yes	R
2014	Other diabetes and chronic kidney disorders	Scotland	65 to 84	Female	DALY rate	10.5	Yes	R
2014	Other diabetes and chronic kidney disorders	Scotland	85 and over	Female	DALY rate	13.4	Yes	R
2014	Other diabetes and chronic kidney disorders	Scotland	Under 15	Both sexes	DALY rate	0.0	Yes	R
2014	Other diabetes and chronic kidney disorders	Scotland	15 to 24	Both sexes	DALY rate	0.0	Yes	R
2014	Other diabetes and chronic kidney disorders	Scotland	25 to 44	Both sexes	DALY rate	0.0	Yes	R
2014	Other diabetes and chronic kidney disorders	Scotland	45 to 64	Both sexes	DALY rate	0.7	Yes	R
2014	Other diabetes and chronic kidney disorders	Scotland	65 to 84	Both sexes	DALY rate	7.7	Yes	R
2014	Other diabetes and chronic kidney disorders	Scotland	85 and over	Both sexes	DALY rate	22.6	Yes	R
2014	Rheumatoid arthritis	Scotland	Under 15	Male	DALY rate	0.5	Yes	A
2014	Rheumatoid arthritis	Scotland	15 to 24	Male	DALY rate	12.3	Yes	A
2014	Rheumatoid arthritis	Scotland	25 to 44	Male	DALY rate	50.8	Yes	A
2014	Rheumatoid arthritis	Scotland	45 to 64	Male	DALY rate	184.9	No	A
2014	Rheumatoid arthritis	Scotland	65 to 84	Male	DALY rate	316.1	No	A
2014	Rheumatoid arthritis	Scotland	85 and over	Male	DALY rate	248.8	No	A
2014	Rheumatoid arthritis	Scotland	Under 15	Female	DALY rate	4.5	Yes	A
2014	Rheumatoid arthritis	Scotland	15 to 24	Female	DALY rate	39.5	Yes	A
2014	Rheumatoid arthritis	Scotland	25 to 44	Female	DALY rate	133.8	Yes	A
2014	Rheumatoid arthritis	Scotland	45 to 64	Female	DALY rate	392.2	No	A
2014	Rheumatoid arthritis	Scotland	65 to 84	Female	DALY rate	587.9	No	A
2014	Rheumatoid arthritis	Scotland	85 and over	Female	DALY rate	505.5	No	A
2014	Rheumatoid arthritis	Scotland	Under 15	Both sexes	DALY rate	2.5	Yes	A
2014	Rheumatoid arthritis	Scotland	15 to 24	Both sexes	DALY rate	25.9	Yes	A
2014	Rheumatoid arthritis	Scotland	25 to 44	Both sexes	DALY rate	93.2	Yes	A
2014	Rheumatoid arthritis	Scotland	45 to 64	Both sexes	DALY rate	291.2	No	A
2014	Rheumatoid arthritis	Scotland	65 to 84	Both sexes	DALY rate	464.3	No	A
2014	Rheumatoid arthritis	Scotland	85 and over	Both sexes	DALY rate	422.0	No	A
2014	Osteoarthritis	Scotland	Under 15	Male	DALY rate	0.9	Yes	A
2014	Osteoarthritis	Scotland	15 to 24	Male	DALY rate	1.4	Yes	A
2014	Osteoarthritis	Scotland	25 to 44	Male	DALY rate	62.6	Yes	A
2014	Osteoarthritis	Scotland	45 to 64	Male	DALY rate	507.4	Yes	A
2014	Osteoarthritis	Scotland	65 to 84	Male	DALY rate	865.3	Yes	A
2014	Osteoarthritis	Scotland	85 and over	Male	DALY rate	553.3	Yes	A
2014	Osteoarthritis	Scotland	Under 15	Female	DALY rate	0.0	Yes	A
2014	Osteoarthritis	Scotland	15 to 24	Female	DALY rate	3.3	Yes	A
2014	Osteoarthritis	Scotland	25 to 44	Female	DALY rate	79.5	Yes	A
2014	Osteoarthritis	Scotland	45 to 64	Female	DALY rate	769.8	Yes	A
2014	Osteoarthritis	Scotland	65 to 84	Female	DALY rate	1,255.0	Yes	A
2014	Osteoarthritis	Scotland	85 and over	Female	DALY rate	743.8	Yes	A
2014	Osteoarthritis	Scotland	Under 15	Both sexes	DALY rate	0.5	Yes	A
2014	Osteoarthritis	Scotland	15 to 24	Both sexes	DALY rate	2.4	Yes	A
2014	Osteoarthritis	Scotland	25 to 44	Both sexes	DALY rate	71.3	Yes	A
2014	Osteoarthritis	Scotland	45 to 64	Both sexes	DALY rate	641.9	Yes	A
2014	Osteoarthritis	Scotland	65 to 84	Both sexes	DALY rate	1,078.3	Yes	A
2014	Osteoarthritis	Scotland	85 and over	Both sexes	DALY rate	680.6	Yes	A
2014	Low back and neck pain	Scotland	Under 15	Male	DALY rate	154.5	Yes	A
2014	Low back and neck pain	Scotland	15 to 24	Male	DALY rate	668.6	Yes	A
2014	Low back and neck pain	Scotland	25 to 44	Male	DALY rate	1,194.9	Yes	A
2014	Low back and neck pain	Scotland	45 to 64	Male	DALY rate	1,429.0	Yes	A
2014	Low back and neck pain	Scotland	65 to 84	Male	DALY rate	1,423.1	Yes	A
2014	Low back and neck pain	Scotland	85 and over	Male	DALY rate	1,459.2	Yes	A
2014	Low back and neck pain	Scotland	Under 15	Female	DALY rate	186.5	Yes	A
2014	Low back and neck pain	Scotland	15 to 24	Female	DALY rate	1,053.0	Yes	A
2014	Low back and neck pain	Scotland	25 to 44	Female	DALY rate	1,760.0	Yes	A
2014	Low back and neck pain	Scotland	45 to 64	Female	DALY rate	1,840.9	Yes	A
2014	Low back and neck pain	Scotland	65 to 84	Female	DALY rate	1,804.3	Yes	A
2014	Low back and neck pain	Scotland	85 and over	Female	DALY rate	1,683.5	Yes	A
2014	Low back and neck pain	Scotland	Under 15	Both sexes	DALY rate	170.1	Yes	A
2014	Low back and neck pain	Scotland	15 to 24	Both sexes	DALY rate	859.3	Yes	A
2014	Low back and neck pain	Scotland	25 to 44	Both sexes	DALY rate	1,483.2	Yes	A
2014	Low back and neck pain	Scotland	45 to 64	Both sexes	DALY rate	1,640.3	Yes	A
2014	Low back and neck pain	Scotland	65 to 84	Both sexes	DALY rate	1,631.6	Yes	A
2014	Low back and neck pain	Scotland	85 and over	Both sexes	DALY rate	1,605.2	Yes	A
2014	Other musculoskeletal disorders	Scotland	Under 15	Male	DALY rate	88.1	Yes	R
2014	Other musculoskeletal disorders	Scotland	15 to 24	Male	DALY rate	226.2	Yes	R
2014	Other musculoskeletal disorders	Scotland	25 to 44	Male	DALY rate	327.1	Yes	R
2014	Other musculoskeletal disorders	Scotland	45 to 64	Male	DALY rate	469.4	No	R
2014	Other musculoskeletal disorders	Scotland	65 to 84	Male	DALY rate	528.9	No	R
2014	Other musculoskeletal disorders	Scotland	85 and over	Male	DALY rate	785.1	No	R
2014	Other musculoskeletal disorders	Scotland	Under 15	Female	DALY rate	78.6	Yes	R
2014	Other musculoskeletal disorders	Scotland	15 to 24	Female	DALY rate	269.1	Yes	R
2014	Other musculoskeletal disorders	Scotland	25 to 44	Female	DALY rate	400.9	Yes	R
2014	Other musculoskeletal disorders	Scotland	45 to 64	Female	DALY rate	574.8	No	R
2014	Other musculoskeletal disorders	Scotland	65 to 84	Female	DALY rate	701.0	No	R
2014	Other musculoskeletal disorders	Scotland	85 and over	Female	DALY rate	1,198.7	No	R
2014	Other musculoskeletal disorders	Scotland	Under 15	Both sexes	DALY rate	83.4	Yes	R
2014	Other musculoskeletal disorders	Scotland	15 to 24	Both sexes	DALY rate	247.4	Yes	R
2014	Other musculoskeletal disorders	Scotland	25 to 44	Both sexes	DALY rate	364.8	No	R
2014	Other musculoskeletal disorders	Scotland	45 to 64	Both sexes	DALY rate	523.4	No	R
2014	Other musculoskeletal disorders	Scotland	65 to 84	Both sexes	DALY rate	624.1	No	R
2014	Other musculoskeletal disorders	Scotland	85 and over	Both sexes	DALY rate	1,057.3	No	R
2014	Congenital birth defects	Scotland	Under 15	Male	DALY rate	967.4	No	A
2014	Congenital birth defects	Scotland	15 to 24	Male	DALY rate	319.1	No	A
2014	Congenital birth defects	Scotland	25 to 44	Male	DALY rate	121.6	No	A
2014	Congenital birth defects	Scotland	45 to 64	Male	DALY rate	235.3	No	A
2014	Congenital birth defects	Scotland	65 to 84	Male	DALY rate	98.7	No	A
2014	Congenital birth defects	Scotland	85 and over	Male	DALY rate	84.5	Yes	A
2014	Congenital birth defects	Scotland	Under 15	Female	DALY rate	951.2	No	A
2014	Congenital birth defects	Scotland	15 to 24	Female	DALY rate	290.6	Yes	A
2014	Congenital birth defects	Scotland	25 to 44	Female	DALY rate	145.9	No	A
2014	Congenital birth defects	Scotland	45 to 64	Female	DALY rate	196.6	No	A
2014	Congenital birth defects	Scotland	65 to 84	Female	DALY rate	75.2	No	A
2014	Congenital birth defects	Scotland	85 and over	Female	DALY rate	78.2	Yes	A
2014	Congenital birth defects	Scotland	Under 15	Both sexes	DALY rate	959.5	No	A
2014	Congenital birth defects	Scotland	15 to 24	Both sexes	DALY rate	304.5	No	A
2014	Congenital birth defects	Scotland	25 to 44	Both sexes	DALY rate	134.1	No	A
2014	Congenital birth defects	Scotland	45 to 64	Both sexes	DALY rate	215.4	No	A
2014	Congenital birth defects	Scotland	65 to 84	Both sexes	DALY rate	86.6	No	A
2014	Congenital birth defects	Scotland	85 and over	Both sexes	DALY rate	78.1	Yes	A
2014	Urinary diseases and male infertility	Scotland	Under 15	Male	DALY rate	0.2	Yes	A
2014	Urinary diseases and male infertility	Scotland	15 to 24	Male	DALY rate	2.0	Yes	A
2014	Urinary diseases and male infertility	Scotland	25 to 44	Male	DALY rate	32.1	Yes	A
2014	Urinary diseases and male infertility	Scotland	45 to 64	Male	DALY rate	298.6	No	A
2014	Urinary diseases and male infertility	Scotland	65 to 84	Male	DALY rate	996.3	No	A
2014	Urinary diseases and male infertility	Scotland	85 and over	Male	DALY rate	3,141.2	No	A
2014	Urinary diseases and male infertility	Scotland	Under 15	Female	DALY rate	0.8	Yes	A
2014	Urinary diseases and male infertility	Scotland	15 to 24	Female	DALY rate	2.5	Yes	A
2014	Urinary diseases and male infertility	Scotland	25 to 44	Female	DALY rate	2.2	Yes	A
2014	Urinary diseases and male infertility	Scotland	45 to 64	Female	DALY rate	118.3	No	A
2014	Urinary diseases and male infertility	Scotland	65 to 84	Female	DALY rate	490.2	No	A
2014	Urinary diseases and male infertility	Scotland	85 and over	Female	DALY rate	2,138.6	No	A
2014	Urinary diseases and male infertility	Scotland	Under 15	Both sexes	DALY rate	0.5	Yes	A
2014	Urinary diseases and male infertility	Scotland	15 to 24	Both sexes	DALY rate	2.2	Yes	A
2014	Urinary diseases and male infertility	Scotland	25 to 44	Both sexes	DALY rate	16.7	Yes	A
2014	Urinary diseases and male infertility	Scotland	45 to 64	Both sexes	DALY rate	206.2	No	A
2014	Urinary diseases and male infertility	Scotland	65 to 84	Both sexes	DALY rate	721.2	No	A
2014	Urinary diseases and male infertility	Scotland	85 and over	Both sexes	DALY rate	2,450.9	No	A
2014	Oral disorders	Scotland	Under 15	Male	DALY rate	16.9	Yes	A
2014	Oral disorders	Scotland	15 to 24	Male	DALY rate	39.2	Yes	A
2014	Oral disorders	Scotland	25 to 44	Male	DALY rate	57.4	Yes	A
2014	Oral disorders	Scotland	45 to 64	Male	DALY rate	177.4	Yes	A
2014	Oral disorders	Scotland	65 to 84	Male	DALY rate	572.0	Yes	A
2014	Oral disorders	Scotland	85 and over	Male	DALY rate	871.9	Yes	A
2014	Oral disorders	Scotland	Under 15	Female	DALY rate	16.9	Yes	A
2014	Oral disorders	Scotland	15 to 24	Female	DALY rate	53.2	Yes	A
2014	Oral disorders	Scotland	25 to 44	Female	DALY rate	76.5	Yes	A
2014	Oral disorders	Scotland	45 to 64	Female	DALY rate	194.7	Yes	A
2014	Oral disorders	Scotland	65 to 84	Female	DALY rate	608.9	Yes	A
2014	Oral disorders	Scotland	85 and over	Female	DALY rate	1,228.9	Yes	A
2014	Oral disorders	Scotland	Under 15	Both sexes	DALY rate	16.9	Yes	A
2014	Oral disorders	Scotland	15 to 24	Both sexes	DALY rate	46.1	Yes	A
2014	Oral disorders	Scotland	25 to 44	Both sexes	DALY rate	67.1	Yes	A
2014	Oral disorders	Scotland	45 to 64	Both sexes	DALY rate	186.3	Yes	A
2014	Oral disorders	Scotland	65 to 84	Both sexes	DALY rate	593.4	Yes	A
2014	Oral disorders	Scotland	85 and over	Both sexes	DALY rate	1,113.3	Yes	A
2014	Sudden infant death syndrome	Scotland	Under 15	Male	DALY rate	132.5	No	G
2014	Sudden infant death syndrome	Scotland	15 to 24	Male	DALY rate	0.0	Yes	G
2014	Sudden infant death syndrome	Scotland	25 to 44	Male	DALY rate	0.0	Yes	G
2014	Sudden infant death syndrome	Scotland	45 to 64	Male	DALY rate	0.0	Yes	G
2014	Sudden infant death syndrome	Scotland	65 to 84	Male	DALY rate	0.0	Yes	G
2014	Sudden infant death syndrome	Scotland	85 and over	Male	DALY rate	0.0	Yes	G
2014	Sudden infant death syndrome	Scotland	Under 15	Female	DALY rate	119.0	No	G
2014	Sudden infant death syndrome	Scotland	15 to 24	Female	DALY rate	0.0	Yes	G
2014	Sudden infant death syndrome	Scotland	25 to 44	Female	DALY rate	0.0	Yes	G
2014	Sudden infant death syndrome	Scotland	45 to 64	Female	DALY rate	0.0	Yes	G
2014	Sudden infant death syndrome	Scotland	65 to 84	Female	DALY rate	0.0	Yes	G
2014	Sudden infant death syndrome	Scotland	85 and over	Female	DALY rate	0.0	Yes	G
2014	Sudden infant death syndrome	Scotland	Under 15	Both sexes	DALY rate	125.9	No	G
2014	Sudden infant death syndrome	Scotland	15 to 24	Both sexes	DALY rate	0.0	Yes	G
2014	Sudden infant death syndrome	Scotland	25 to 44	Both sexes	DALY rate	0.0	Yes	G
2014	Sudden infant death syndrome	Scotland	45 to 64	Both sexes	DALY rate	0.0	Yes	G
2014	Sudden infant death syndrome	Scotland	65 to 84	Both sexes	DALY rate	0.0	Yes	G
2014	Sudden infant death syndrome	Scotland	85 and over	Both sexes	DALY rate	0.0	Yes	G
2014	Gynecological diseases	Scotland	Under 15	Male	DALY rate	1.0	Yes	R
2014	Gynecological diseases	Scotland	15 to 24	Male	DALY rate	1.0	Yes	R
2014	Gynecological diseases	Scotland	25 to 44	Male	DALY rate	0.9	Yes	R
2014	Gynecological diseases	Scotland	45 to 64	Male	DALY rate	0.8	Yes	R
2014	Gynecological diseases	Scotland	65 to 84	Male	DALY rate	1.1	Yes	R
2014	Gynecological diseases	Scotland	85 and over	Male	DALY rate	0.8	Yes	R
2014	Gynecological diseases	Scotland	Under 15	Female	DALY rate	17.9	Yes	R
2014	Gynecological diseases	Scotland	15 to 24	Female	DALY rate	437.6	Yes	R
2014	Gynecological diseases	Scotland	25 to 44	Female	DALY rate	701.0	Yes	R
2014	Gynecological diseases	Scotland	45 to 64	Female	DALY rate	444.4	Yes	R
2014	Gynecological diseases	Scotland	65 to 84	Female	DALY rate	93.5	Yes	R
2014	Gynecological diseases	Scotland	85 and over	Female	DALY rate	49.2	Yes	R
2014	Gynecological diseases	Scotland	Under 15	Both sexes	DALY rate	9.2	Yes	R
2014	Gynecological diseases	Scotland	15 to 24	Both sexes	DALY rate	218.5	Yes	R
2014	Gynecological diseases	Scotland	25 to 44	Both sexes	DALY rate	357.9	Yes	R
2014	Gynecological diseases	Scotland	45 to 64	Both sexes	DALY rate	228.5	Yes	R
2014	Gynecological diseases	Scotland	65 to 84	Both sexes	DALY rate	51.4	Yes	R
2014	Gynecological diseases	Scotland	85 and over	Both sexes	DALY rate	33.2	Yes	R
2014	Endocrine, metabolic, blood, and immune disorders	Scotland	Under 15	Male	DALY rate	116.6	Yes	R
2014	Endocrine, metabolic, blood, and immune disorders	Scotland	15 to 24	Male	DALY rate	93.2	Yes	R
2014	Endocrine, metabolic, blood, and immune disorders	Scotland	25 to 44	Male	DALY rate	147.7	No	R
2014	Endocrine, metabolic, blood, and immune disorders	Scotland	45 to 64	Male	DALY rate	220.1	No	R
2014	Endocrine, metabolic, blood, and immune disorders	Scotland	65 to 84	Male	DALY rate	518.0	No	R
2014	Endocrine, metabolic, blood, and immune disorders	Scotland	85 and over	Male	DALY rate	721.2	No	R
2014	Endocrine, metabolic, blood, and immune disorders	Scotland	Under 15	Female	DALY rate	127.3	No	R
2014	Endocrine, metabolic, blood, and immune disorders	Scotland	15 to 24	Female	DALY rate	204.7	No	R
2014	Endocrine, metabolic, blood, and immune disorders	Scotland	25 to 44	Female	DALY rate	93.5	Yes	R
2014	Endocrine, metabolic, blood, and immune disorders	Scotland	45 to 64	Female	DALY rate	339.9	No	R
2014	Endocrine, metabolic, blood, and immune disorders	Scotland	65 to 84	Female	DALY rate	651.5	No	R
2014	Endocrine, metabolic, blood, and immune disorders	Scotland	85 and over	Female	DALY rate	1,145.9	No	R
2014	Endocrine, metabolic, blood, and immune disorders	Scotland	Under 15	Both sexes	DALY rate	121.8	No	R
2014	Endocrine, metabolic, blood, and immune disorders	Scotland	15 to 24	Both sexes	DALY rate	149.1	No	R
2014	Endocrine, metabolic, blood, and immune disorders	Scotland	25 to 44	Both sexes	DALY rate	120.0	No	R
2014	Endocrine, metabolic, blood, and immune disorders	Scotland	45 to 64	Both sexes	DALY rate	281.5	No	R
2014	Endocrine, metabolic, blood, and immune disorders	Scotland	65 to 84	Both sexes	DALY rate	593.7	No	R
2014	Endocrine, metabolic, blood, and immune disorders	Scotland	85 and over	Both sexes	DALY rate	1,000.6	No	R
2014	Transport injuries	Scotland	Under 15	Male	DALY rate	113.8	No	G
2014	Transport injuries	Scotland	15 to 24	Male	DALY rate	572.3	No	G
2014	Transport injuries	Scotland	25 to 44	Male	DALY rate	417.5	No	G
2014	Transport injuries	Scotland	45 to 64	Male	DALY rate	293.5	No	G
2014	Transport injuries	Scotland	65 to 84	Male	DALY rate	193.2	No	G
2014	Transport injuries	Scotland	85 and over	Male	DALY rate	121.3	Yes	G
2014	Transport injuries	Scotland	Under 15	Female	DALY rate	46.5	Yes	G
2014	Transport injuries	Scotland	15 to 24	Female	DALY rate	191.6	No	G
2014	Transport injuries	Scotland	25 to 44	Female	DALY rate	98.1	No	G
2014	Transport injuries	Scotland	45 to 64	Female	DALY rate	98.0	No	G
2014	Transport injuries	Scotland	65 to 84	Female	DALY rate	81.0	No	G
2014	Transport injuries	Scotland	85 and over	Female	DALY rate	127.5	No	G
2014	Transport injuries	Scotland	Under 15	Both sexes	DALY rate	80.9	No	G
2014	Transport injuries	Scotland	15 to 24	Both sexes	DALY rate	383.4	No	G
2014	Transport injuries	Scotland	25 to 44	Both sexes	DALY rate	254.5	No	G
2014	Transport injuries	Scotland	45 to 64	Both sexes	DALY rate	193.2	No	G
2014	Transport injuries	Scotland	65 to 84	Both sexes	DALY rate	130.9	No	G
2014	Transport injuries	Scotland	85 and over	Both sexes	DALY rate	122.8	No	G
2014	Falls	Scotland	Under 15	Male	DALY rate	80.6	Yes	G
2014	Falls	Scotland	15 to 24	Male	DALY rate	195.6	Yes	G
2014	Falls	Scotland	25 to 44	Male	DALY rate	146.5	No	G
2014	Falls	Scotland	45 to 64	Male	DALY rate	308.8	No	G
2014	Falls	Scotland	65 to 84	Male	DALY rate	957.6	No	G
2014	Falls	Scotland	85 and over	Male	DALY rate	3,922.4	No	G
2014	Falls	Scotland	Under 15	Female	DALY rate	61.9	Yes	G
2014	Falls	Scotland	15 to 24	Female	DALY rate	100.9	Yes	G
2014	Falls	Scotland	25 to 44	Female	DALY rate	71.1	Yes	G
2014	Falls	Scotland	45 to 64	Female	DALY rate	153.1	No	G
2014	Falls	Scotland	65 to 84	Female	DALY rate	819.1	No	G
2014	Falls	Scotland	85 and over	Female	DALY rate	4,566.6	No	G
2014	Falls	Scotland	Under 15	Both sexes	DALY rate	71.5	Yes	G
2014	Falls	Scotland	15 to 24	Both sexes	DALY rate	148.7	Yes	G
2014	Falls	Scotland	25 to 44	Both sexes	DALY rate	107.9	No	G
2014	Falls	Scotland	45 to 64	Both sexes	DALY rate	229.0	No	G
2014	Falls	Scotland	65 to 84	Both sexes	DALY rate	884.2	No	G
2014	Falls	Scotland	85 and over	Both sexes	DALY rate	4,348.9	No	G
2014	Other unintentional injuries	Scotland	Under 15	Male	DALY rate	250.5	No	A
2014	Other unintentional injuries	Scotland	15 to 24	Male	DALY rate	219.1	No	A
2014	Other unintentional injuries	Scotland	25 to 44	Male	DALY rate	322.2	No	A
2014	Other unintentional injuries	Scotland	45 to 64	Male	DALY rate	288.5	No	A
2014	Other unintentional injuries	Scotland	65 to 84	Male	DALY rate	387.9	No	A
2014	Other unintentional injuries	Scotland	85 and over	Male	DALY rate	847.6	No	A
2014	Other unintentional injuries	Scotland	Under 15	Female	DALY rate	172.8	No	A
2014	Other unintentional injuries	Scotland	15 to 24	Female	DALY rate	73.7	Yes	A
2014	Other unintentional injuries	Scotland	25 to 44	Female	DALY rate	99.9	No	A
2014	Other unintentional injuries	Scotland	45 to 64	Female	DALY rate	141.3	No	A
2014	Other unintentional injuries	Scotland	65 to 84	Female	DALY rate	272.6	No	A
2014	Other unintentional injuries	Scotland	85 and over	Female	DALY rate	405.6	No	A
2014	Other unintentional injuries	Scotland	Under 15	Both sexes	DALY rate	212.5	No	A
2014	Other unintentional injuries	Scotland	15 to 24	Both sexes	DALY rate	147.7	No	A
2014	Other unintentional injuries	Scotland	25 to 44	Both sexes	DALY rate	209.0	No	A
2014	Other unintentional injuries	Scotland	45 to 64	Both sexes	DALY rate	213.0	No	A
2014	Other unintentional injuries	Scotland	65 to 84	Both sexes	DALY rate	325.4	No	A
2014	Other unintentional injuries	Scotland	85 and over	Both sexes	DALY rate	539.5	No	A
2014	Self-harm and interpersonal violence	Scotland	Under 15	Male	DALY rate	62.5	Yes	G
2014	Self-harm and interpersonal violence	Scotland	15 to 24	Male	DALY rate	963.6	No	G
2014	Self-harm and interpersonal violence	Scotland	25 to 44	Male	DALY rate	1,801.3	No	G
2014	Self-harm and interpersonal violence	Scotland	45 to 64	Male	DALY rate	1,162.3	No	G
2014	Self-harm and interpersonal violence	Scotland	65 to 84	Male	DALY rate	349.3	No	G
2014	Self-harm and interpersonal violence	Scotland	85 and over	Male	DALY rate	136.4	No	G
2014	Self-harm and interpersonal violence	Scotland	Under 15	Female	DALY rate	61.5	Yes	G
2014	Self-harm and interpersonal violence	Scotland	15 to 24	Female	DALY rate	507.5	No	G
2014	Self-harm and interpersonal violence	Scotland	25 to 44	Female	DALY rate	639.6	No	G
2014	Self-harm and interpersonal violence	Scotland	45 to 64	Female	DALY rate	430.8	No	G
2014	Self-harm and interpersonal violence	Scotland	65 to 84	Female	DALY rate	97.6	No	G
2014	Self-harm and interpersonal violence	Scotland	85 and over	Female	DALY rate	63.8	No	G
2014	Self-harm and interpersonal violence	Scotland	Under 15	Both sexes	DALY rate	62.0	No	G
2014	Self-harm and interpersonal violence	Scotland	15 to 24	Both sexes	DALY rate	736.4	No	G
2014	Self-harm and interpersonal violence	Scotland	25 to 44	Both sexes	DALY rate	1,208.3	No	G
2014	Self-harm and interpersonal violence	Scotland	45 to 64	Both sexes	DALY rate	787.0	No	G
2014	Self-harm and interpersonal violence	Scotland	65 to 84	Both sexes	DALY rate	214.3	No	G
2014	Self-harm and interpersonal violence	Scotland	85 and over	Both sexes	DALY rate	86.5	No	G
2014	Unknown cause of injury	Scotland	Under 15	Male	DALY rate	39.0	Yes	A
2014	Unknown cause of injury	Scotland	15 to 24	Male	DALY rate	52.6	Yes	A
2014	Unknown cause of injury	Scotland	25 to 44	Male	DALY rate	83.1	Yes	A
2014	Unknown cause of injury	Scotland	45 to 64	Male	DALY rate	78.4	Yes	A
2014	Unknown cause of injury	Scotland	65 to 84	Male	DALY rate	71.2	Yes	A
2014	Unknown cause of injury	Scotland	85 and over	Male	DALY rate	92.0	Yes	A
2014	Unknown cause of injury	Scotland	Under 15	Female	DALY rate	29.8	Yes	A
2014	Unknown cause of injury	Scotland	15 to 24	Female	DALY rate	28.6	Yes	A
2014	Unknown cause of injury	Scotland	25 to 44	Female	DALY rate	33.3	Yes	A
2014	Unknown cause of injury	Scotland	45 to 64	Female	DALY rate	41.8	Yes	A
2014	Unknown cause of injury	Scotland	65 to 84	Female	DALY rate	57.5	Yes	A
2014	Unknown cause of injury	Scotland	85 and over	Female	DALY rate	117.1	Yes	A
2014	Unknown cause of injury	Scotland	Under 15	Both sexes	DALY rate	34.5	Yes	A
2014	Unknown cause of injury	Scotland	15 to 24	Both sexes	DALY rate	40.7	Yes	A
2014	Unknown cause of injury	Scotland	25 to 44	Both sexes	DALY rate	57.7	Yes	A
2014	Unknown cause of injury	Scotland	45 to 64	Both sexes	DALY rate	59.6	Yes	A
2014	Unknown cause of injury	Scotland	65 to 84	Both sexes	DALY rate	64.0	Yes	A
2014	Unknown cause of injury	Scotland	85 and over	Both sexes	DALY rate	109.1	Yes	A
2014	Blindness and vision loss	Scotland	Under 15	Male	DALY rate	175.1	Yes	A
2014	Blindness and vision loss	Scotland	15 to 24	Male	DALY rate	167.4	Yes	A
2014	Blindness and vision loss	Scotland	25 to 44	Male	DALY rate	92.2	Yes	A
2014	Blindness and vision loss	Scotland	45 to 64	Male	DALY rate	152.9	Yes	A
2014	Blindness and vision loss	Scotland	65 to 84	Male	DALY rate	517.1	Yes	A
2014	Blindness and vision loss	Scotland	85 and over	Male	DALY rate	1,035.3	Yes	A
2014	Blindness and vision loss	Scotland	Under 15	Female	DALY rate	180.3	Yes	A
2014	Blindness and vision loss	Scotland	15 to 24	Female	DALY rate	178.9	Yes	A
2014	Blindness and vision loss	Scotland	25 to 44	Female	DALY rate	142.8	Yes	A
2014	Blindness and vision loss	Scotland	45 to 64	Female	DALY rate	176.9	Yes	A
2014	Blindness and vision loss	Scotland	65 to 84	Female	DALY rate	582.9	Yes	A
2014	Blindness and vision loss	Scotland	85 and over	Female	DALY rate	1,092.5	Yes	A
2014	Blindness and vision loss	Scotland	Under 15	Both sexes	DALY rate	177.6	Yes	A
2014	Blindness and vision loss	Scotland	15 to 24	Both sexes	DALY rate	173.3	Yes	A
2014	Blindness and vision loss	Scotland	25 to 44	Both sexes	DALY rate	118.0	Yes	A
2014	Blindness and vision loss	Scotland	45 to 64	Both sexes	DALY rate	165.2	Yes	A
2014	Blindness and vision loss	Scotland	65 to 84	Both sexes	DALY rate	553.8	Yes	A
2014	Blindness and vision loss	Scotland	85 and over	Both sexes	DALY rate	1,074.1	Yes	A
2014	Age-related and other hearing loss	Scotland	Under 15	Male	DALY rate	205.2	Yes	A
2014	Age-related and other hearing loss	Scotland	15 to 24	Male	DALY rate	144.1	Yes	A
2014	Age-related and other hearing loss	Scotland	25 to 44	Male	DALY rate	201.6	Yes	A
2014	Age-related and other hearing loss	Scotland	45 to 64	Male	DALY rate	359.4	Yes	A
2014	Age-related and other hearing loss	Scotland	65 to 84	Male	DALY rate	668.0	Yes	A
2014	Age-related and other hearing loss	Scotland	85 and over	Male	DALY rate	600.0	Yes	A
2014	Age-related and other hearing loss	Scotland	Under 15	Female	DALY rate	172.0	Yes	A
2014	Age-related and other hearing loss	Scotland	15 to 24	Female	DALY rate	171.1	Yes	A
2014	Age-related and other hearing loss	Scotland	25 to 44	Female	DALY rate	205.8	Yes	A
2014	Age-related and other hearing loss	Scotland	45 to 64	Female	DALY rate	318.2	Yes	A
2014	Age-related and other hearing loss	Scotland	65 to 84	Female	DALY rate	617.4	Yes	A
2014	Age-related and other hearing loss	Scotland	85 and over	Female	DALY rate	749.2	Yes	A
2014	Age-related and other hearing loss	Scotland	Under 15	Both sexes	DALY rate	188.9	Yes	A
2014	Age-related and other hearing loss	Scotland	15 to 24	Both sexes	DALY rate	157.4	Yes	A
2014	Age-related and other hearing loss	Scotland	25 to 44	Both sexes	DALY rate	203.8	Yes	A
2014	Age-related and other hearing loss	Scotland	45 to 64	Both sexes	DALY rate	338.3	Yes	A
2014	Age-related and other hearing loss	Scotland	65 to 84	Both sexes	DALY rate	642.0	Yes	A
2014	Age-related and other hearing loss	Scotland	85 and over	Both sexes	DALY rate	700.1	Yes	A
2014	Other sensory conditions	Scotland	Under 15	Male	DALY rate	72.2	Yes	A
2014	Other sensory conditions	Scotland	15 to 24	Male	DALY rate	108.8	Yes	A
2014	Other sensory conditions	Scotland	25 to 44	Male	DALY rate	197.4	Yes	A
2014	Other sensory conditions	Scotland	45 to 64	Male	DALY rate	265.6	Yes	A
2014	Other sensory conditions	Scotland	65 to 84	Male	DALY rate	265.7	Yes	A
2014	Other sensory conditions	Scotland	85 and over	Male	DALY rate	169.0	Yes	A
2014	Other sensory conditions	Scotland	Under 15	Female	DALY rate	100.5	Yes	A
2014	Other sensory conditions	Scotland	15 to 24	Female	DALY rate	219.8	Yes	A
2014	Other sensory conditions	Scotland	25 to 44	Female	DALY rate	344.3	Yes	A
2014	Other sensory conditions	Scotland	45 to 64	Female	DALY rate	410.5	Yes	A
2014	Other sensory conditions	Scotland	65 to 84	Female	DALY rate	349.3	Yes	A
2014	Other sensory conditions	Scotland	85 and over	Female	DALY rate	181.0	Yes	A
2014	Other sensory conditions	Scotland	Under 15	Both sexes	DALY rate	86.0	Yes	A
2014	Other sensory conditions	Scotland	15 to 24	Both sexes	DALY rate	163.6	Yes	A
2014	Other sensory conditions	Scotland	25 to 44	Both sexes	DALY rate	272.4	Yes	A
2014	Other sensory conditions	Scotland	45 to 64	Both sexes	DALY rate	339.9	Yes	A
2014	Other sensory conditions	Scotland	65 to 84	Both sexes	DALY rate	311.0	Yes	A
2014	Other sensory conditions	Scotland	85 and over	Both sexes	DALY rate	176.9	Yes	A
2014	Skin and subcutaneous diseases	Scotland	Under 15	Male	DALY rate	380.3	Yes	A
2014	Skin and subcutaneous diseases	Scotland	15 to 24	Male	DALY rate	341.3	Yes	A
2014	Skin and subcutaneous diseases	Scotland	25 to 44	Male	DALY rate	223.3	Yes	A
2014	Skin and subcutaneous diseases	Scotland	45 to 64	Male	DALY rate	240.9	No	A
2014	Skin and subcutaneous diseases	Scotland	65 to 84	Male	DALY rate	416.3	No	A
2014	Skin and subcutaneous diseases	Scotland	85 and over	Male	DALY rate	681.7	No	A
2014	Skin and subcutaneous diseases	Scotland	Under 15	Female	DALY rate	415.9	Yes	A
2014	Skin and subcutaneous diseases	Scotland	15 to 24	Female	DALY rate	526.1	Yes	A
2014	Skin and subcutaneous diseases	Scotland	25 to 44	Female	DALY rate	335.8	Yes	A
2014	Skin and subcutaneous diseases	Scotland	45 to 64	Female	DALY rate	309.4	No	A
2014	Skin and subcutaneous diseases	Scotland	65 to 84	Female	DALY rate	446.1	No	A
2014	Skin and subcutaneous diseases	Scotland	85 and over	Female	DALY rate	888.8	No	A
2014	Skin and subcutaneous diseases	Scotland	Under 15	Both sexes	DALY rate	397.7	Yes	A
2014	Skin and subcutaneous diseases	Scotland	15 to 24	Both sexes	DALY rate	432.8	Yes	A
2014	Skin and subcutaneous diseases	Scotland	25 to 44	Both sexes	DALY rate	280.6	Yes	A
2014	Skin and subcutaneous diseases	Scotland	45 to 64	Both sexes	DALY rate	276.0	No	A
2014	Skin and subcutaneous diseases	Scotland	65 to 84	Both sexes	DALY rate	434.1	No	A
2014	Skin and subcutaneous diseases	Scotland	85 and over	Both sexes	DALY rate	829.7	No	A
2014	All causes of disease and injury	East	Under 15	Male	DALY rate	5,069.2	No	na
2014	All causes of disease and injury	East	15 to 24	Male	DALY rate	8,917.7	No	na
2014	All causes of disease and injury	East	25 to 44	Male	DALY rate	16,678.1	No	na
2014	All causes of disease and injury	East	45 to 64	Male	DALY rate	32,970.9	No	na
2014	All causes of disease and injury	East	65 to 84	Male	DALY rate	81,533.5	No	na
2014	All causes of disease and injury	East	85 and over	Male	DALY rate	169,124.3	No	na
2014	All causes of disease and injury	East	Under 15	Female	DALY rate	5,528.1	No	na
2014	All causes of disease and injury	East	15 to 24	Female	DALY rate	9,353.3	No	na
2014	All causes of disease and injury	East	25 to 44	Female	DALY rate	15,368.1	No	na
2014	All causes of disease and injury	East	45 to 64	Female	DALY rate	28,085.8	No	na
2014	All causes of disease and injury	East	65 to 84	Female	DALY rate	61,076.3	No	na
2014	All causes of disease and injury	East	85 and over	Female	DALY rate	147,774.8	No	na
2014	All causes of disease and injury	East	Under 15	Both sexes	DALY rate	5,293.2	No	na
2014	All causes of disease and injury	East	15 to 24	Both sexes	DALY rate	9,145.4	No	na
2014	All causes of disease and injury	East	25 to 44	Both sexes	DALY rate	16,013.4	No	na
2014	All causes of disease and injury	East	45 to 64	Both sexes	DALY rate	30,471.9	No	na
2014	All causes of disease and injury	East	65 to 84	Both sexes	DALY rate	70,358.9	No	na
2014	All causes of disease and injury	East	85 and over	Both sexes	DALY rate	154,566.9	No	na
2014	HIV/AIDS and tuberculosis	East	Under 15	Male	DALY rate	1.4	Yes	G
2014	HIV/AIDS and tuberculosis	East	15 to 24	Male	DALY rate	3.6	Yes	G
2014	HIV/AIDS and tuberculosis	East	25 to 44	Male	DALY rate	27.6	Yes	G
2014	HIV/AIDS and tuberculosis	East	45 to 64	Male	DALY rate	48.5	Yes	G
2014	HIV/AIDS and tuberculosis	East	65 to 84	Male	DALY rate	49.0	Yes	G
2014	HIV/AIDS and tuberculosis	East	85 and over	Male	DALY rate	21.7	Yes	G
2014	HIV/AIDS and tuberculosis	East	Under 15	Female	DALY rate	1.1	Yes	G
2014	HIV/AIDS and tuberculosis	East	15 to 24	Female	DALY rate	2.7	Yes	G
2014	HIV/AIDS and tuberculosis	East	25 to 44	Female	DALY rate	40.1	Yes	G
2014	HIV/AIDS and tuberculosis	East	45 to 64	Female	DALY rate	9.4	Yes	G
2014	HIV/AIDS and tuberculosis	East	65 to 84	Female	DALY rate	2.3	Yes	G
2014	HIV/AIDS and tuberculosis	East	85 and over	Female	DALY rate	55.9	Yes	G
2014	HIV/AIDS and tuberculosis	East	Under 15	Both sexes	DALY rate	1.2	Yes	G
2014	HIV/AIDS and tuberculosis	East	15 to 24	Both sexes	DALY rate	3.1	Yes	G
2014	HIV/AIDS and tuberculosis	East	25 to 44	Both sexes	DALY rate	33.9	Yes	G
2014	HIV/AIDS and tuberculosis	East	45 to 64	Both sexes	DALY rate	28.6	Yes	G
2014	HIV/AIDS and tuberculosis	East	65 to 84	Both sexes	DALY rate	23.2	Yes	G
2014	HIV/AIDS and tuberculosis	East	85 and over	Both sexes	DALY rate	42.6	Yes	G
2014	Lower respiratory infections	East	Under 15	Male	DALY rate	33.6	Yes	G
2014	Lower respiratory infections	East	15 to 24	Male	DALY rate	11.8	Yes	G
2014	Lower respiratory infections	East	25 to 44	Male	DALY rate	142.2	Yes	G
2014	Lower respiratory infections	East	45 to 64	Male	DALY rate	368.1	No	G
2014	Lower respiratory infections	East	65 to 84	Male	DALY rate	1,684.1	No	G
2014	Lower respiratory infections	East	85 and over	Male	DALY rate	10,313.3	No	G
2014	Lower respiratory infections	East	Under 15	Female	DALY rate	24.4	Yes	G
2014	Lower respiratory infections	East	15 to 24	Female	DALY rate	40.3	Yes	G
2014	Lower respiratory infections	East	25 to 44	Female	DALY rate	111.1	Yes	G
2014	Lower respiratory infections	East	45 to 64	Female	DALY rate	281.9	No	G
2014	Lower respiratory infections	East	65 to 84	Female	DALY rate	1,265.9	No	G
2014	Lower respiratory infections	East	85 and over	Female	DALY rate	8,480.3	No	G
2014	Lower respiratory infections	East	Under 15	Both sexes	DALY rate	29.1	Yes	G
2014	Lower respiratory infections	East	15 to 24	Both sexes	DALY rate	26.5	Yes	G
2014	Lower respiratory infections	East	25 to 44	Both sexes	DALY rate	126.6	No	G
2014	Lower respiratory infections	East	45 to 64	Both sexes	DALY rate	323.9	No	G
2014	Lower respiratory infections	East	65 to 84	Both sexes	DALY rate	1,452.3	No	G
2014	Lower respiratory infections	East	85 and over	Both sexes	DALY rate	9,031.3	No	G
2014	Diarrhoea and other common infections	East	Under 15	Male	DALY rate	204.7	Yes	A
2014	Diarrhoea and other common infections	East	15 to 24	Male	DALY rate	70.9	Yes	A
2014	Diarrhoea and other common infections	East	25 to 44	Male	DALY rate	62.7	Yes	A
2014	Diarrhoea and other common infections	East	45 to 64	Male	DALY rate	137.9	Yes	A
2014	Diarrhoea and other common infections	East	65 to 84	Male	DALY rate	289.7	No	A
2014	Diarrhoea and other common infections	East	85 and over	Male	DALY rate	1,058.4	No	A
2014	Diarrhoea and other common infections	East	Under 15	Female	DALY rate	265.6	Yes	A
2014	Diarrhoea and other common infections	East	15 to 24	Female	DALY rate	84.0	Yes	A
2014	Diarrhoea and other common infections	East	25 to 44	Female	DALY rate	114.2	Yes	A
2014	Diarrhoea and other common infections	East	45 to 64	Female	DALY rate	71.5	Yes	A
2014	Diarrhoea and other common infections	East	65 to 84	Female	DALY rate	135.8	No	A
2014	Diarrhoea and other common infections	East	85 and over	Female	DALY rate	886.0	No	A
2014	Diarrhoea and other common infections	East	Under 15	Both sexes	DALY rate	234.3	Yes	A
2014	Diarrhoea and other common infections	East	15 to 24	Both sexes	DALY rate	77.5	Yes	A
2014	Diarrhoea and other common infections	East	25 to 44	Both sexes	DALY rate	88.7	Yes	A
2014	Diarrhoea and other common infections	East	45 to 64	Both sexes	DALY rate	104.1	Yes	A
2014	Diarrhoea and other common infections	East	65 to 84	Both sexes	DALY rate	202.7	No	A
2014	Diarrhoea and other common infections	East	85 and over	Both sexes	DALY rate	928.1	No	A
2014	Neonatal disorders	East	Under 15	Male	DALY rate	881.4	No	G
2014	Neonatal disorders	East	15 to 24	Male	DALY rate	8.5	Yes	G
2014	Neonatal disorders	East	25 to 44	Male	DALY rate	0.0	Yes	G
2014	Neonatal disorders	East	45 to 64	Male	DALY rate	0.1	Yes	G
2014	Neonatal disorders	East	65 to 84	Male	DALY rate	0.0	Yes	G
2014	Neonatal disorders	East	85 and over	Male	DALY rate	0.0	Yes	G
2014	Neonatal disorders	East	Under 15	Female	DALY rate	651.7	No	G
2014	Neonatal disorders	East	15 to 24	Female	DALY rate	8.2	Yes	G
2014	Neonatal disorders	East	25 to 44	Female	DALY rate	0.1	Yes	G
2014	Neonatal disorders	East	45 to 64	Female	DALY rate	0.1	Yes	G
2014	Neonatal disorders	East	65 to 84	Female	DALY rate	0.0	Yes	G
2014	Neonatal disorders	East	85 and over	Female	DALY rate	0.1	Yes	G
2014	Neonatal disorders	East	Under 15	Both sexes	DALY rate	769.2	No	G
2014	Neonatal disorders	East	15 to 24	Both sexes	DALY rate	8.4	Yes	G
2014	Neonatal disorders	East	25 to 44	Both sexes	DALY rate	0.1	Yes	G
2014	Neonatal disorders	East	45 to 64	Both sexes	DALY rate	0.1	Yes	G
2014	Neonatal disorders	East	65 to 84	Both sexes	DALY rate	0.0	Yes	G
2014	Neonatal disorders	East	85 and over	Both sexes	DALY rate	0.1	Yes	G
2014	Maternal disorders	East	Under 15	Male	DALY rate	0.0	Yes	A
2014	Maternal disorders	East	15 to 24	Male	DALY rate	0.0	Yes	A
2014	Maternal disorders	East	25 to 44	Male	DALY rate	0.0	Yes	A
2014	Maternal disorders	East	45 to 64	Male	DALY rate	0.0	Yes	A
2014	Maternal disorders	East	65 to 84	Male	DALY rate	0.0	Yes	A
2014	Maternal disorders	East	85 and over	Male	DALY rate	0.0	Yes	A
2014	Maternal disorders	East	Under 15	Female	DALY rate	0.0	Yes	A
2014	Maternal disorders	East	15 to 24	Female	DALY rate	210.0	Yes	A
2014	Maternal disorders	East	25 to 44	Female	DALY rate	89.5	Yes	A
2014	Maternal disorders	East	45 to 64	Female	DALY rate	0.3	Yes	A
2014	Maternal disorders	East	65 to 84	Female	DALY rate	0.0	Yes	A
2014	Maternal disorders	East	85 and over	Female	DALY rate	0.0	Yes	A
2014	Maternal disorders	East	Under 15	Both sexes	DALY rate	0.0	Yes	A
2014	Maternal disorders	East	15 to 24	Both sexes	DALY rate	108.0	Yes	A
2014	Maternal disorders	East	25 to 44	Both sexes	DALY rate	45.9	Yes	A
2014	Maternal disorders	East	45 to 64	Both sexes	DALY rate	0.1	Yes	A
2014	Maternal disorders	East	65 to 84	Both sexes	DALY rate	0.0	Yes	A
2014	Maternal disorders	East	85 and over	Both sexes	DALY rate	0.0	Yes	A
2014	Nutritional deficiencies	East	Under 15	Male	DALY rate	21.1	Yes	R
2014	Nutritional deficiencies	East	15 to 24	Male	DALY rate	8.1	Yes	R
2014	Nutritional deficiencies	East	25 to 44	Male	DALY rate	7.3	Yes	R
2014	Nutritional deficiencies	East	45 to 64	Male	DALY rate	61.0	Yes	R
2014	Nutritional deficiencies	East	65 to 84	Male	DALY rate	125.9	Yes	R
2014	Nutritional deficiencies	East	85 and over	Male	DALY rate	366.4	Yes	R
2014	Nutritional deficiencies	East	Under 15	Female	DALY rate	20.7	Yes	R
2014	Nutritional deficiencies	East	15 to 24	Female	DALY rate	94.7	Yes	R
2014	Nutritional deficiencies	East	25 to 44	Female	DALY rate	92.7	Yes	R
2014	Nutritional deficiencies	East	45 to 64	Female	DALY rate	112.6	Yes	R
2014	Nutritional deficiencies	East	65 to 84	Female	DALY rate	142.9	Yes	R
2014	Nutritional deficiencies	East	85 and over	Female	DALY rate	514.4	No	R
2014	Nutritional deficiencies	East	Under 15	Both sexes	DALY rate	20.9	Yes	R
2014	Nutritional deficiencies	East	15 to 24	Both sexes	DALY rate	52.0	Yes	R
2014	Nutritional deficiencies	East	25 to 44	Both sexes	DALY rate	50.9	Yes	R
2014	Nutritional deficiencies	East	45 to 64	Both sexes	DALY rate	87.2	Yes	R
2014	Nutritional deficiencies	East	65 to 84	Both sexes	DALY rate	136.8	Yes	R
2014	Nutritional deficiencies	East	85 and over	Both sexes	DALY rate	459.6	No	R
2014	Other communicable, maternal, neonatal and nutritional diseases	East	Under 15	Male	DALY rate	0.6	Yes	G
2014	Other communicable, maternal, neonatal and nutritional diseases	East	15 to 24	Male	DALY rate	0.4	Yes	G
2014	Other communicable, maternal, neonatal and nutritional diseases	East	25 to 44	Male	DALY rate	1.2	Yes	G
2014	Other communicable, maternal, neonatal and nutritional diseases	East	45 to 64	Male	DALY rate	43.5	Yes	G
2014	Other communicable, maternal, neonatal and nutritional diseases	East	65 to 84	Male	DALY rate	166.3	No	G
2014	Other communicable, maternal, neonatal and nutritional diseases	East	85 and over	Male	DALY rate	304.5	Yes	G
2014	Other communicable, maternal, neonatal and nutritional diseases	East	Under 15	Female	DALY rate	85.7	Yes	G
2014	Other communicable, maternal, neonatal and nutritional diseases	East	15 to 24	Female	DALY rate	1.3	Yes	G
2014	Other communicable, maternal, neonatal and nutritional diseases	East	25 to 44	Female	DALY rate	2.4	Yes	G
2014	Other communicable, maternal, neonatal and nutritional diseases	East	45 to 64	Female	DALY rate	3.7	Yes	G
2014	Other communicable, maternal, neonatal and nutritional diseases	East	65 to 84	Female	DALY rate	4.2	Yes	G
2014	Other communicable, maternal, neonatal and nutritional diseases	East	85 and over	Female	DALY rate	3.2	Yes	G
2014	Other communicable, maternal, neonatal and nutritional diseases	East	Under 15	Both sexes	DALY rate	42.3	Yes	G
2014	Other communicable, maternal, neonatal and nutritional diseases	East	15 to 24	Both sexes	DALY rate	0.8	Yes	G
2014	Other communicable, maternal, neonatal and nutritional diseases	East	25 to 44	Both sexes	DALY rate	1.8	Yes	G
2014	Other communicable, maternal, neonatal and nutritional diseases	East	45 to 64	Both sexes	DALY rate	23.2	Yes	G
2014	Other communicable, maternal, neonatal and nutritional diseases	East	65 to 84	Both sexes	DALY rate	78.4	No	G
2014	Other communicable, maternal, neonatal and nutritional diseases	East	85 and over	Both sexes	DALY rate	103.6	Yes	G
2014	Oesophageal cancer	East	Under 15	Male	DALY rate	0.0	Yes	G
2014	Oesophageal cancer	East	15 to 24	Male	DALY rate	0.0	Yes	G
2014	Oesophageal cancer	East	25 to 44	Male	DALY rate	31.2	Yes	G
2014	Oesophageal cancer	East	45 to 64	Male	DALY rate	569.2	No	G
2014	Oesophageal cancer	East	65 to 84	Male	DALY rate	1,639.2	No	G
2014	Oesophageal cancer	East	85 and over	Male	DALY rate	1,473.3	No	G
2014	Oesophageal cancer	East	Under 15	Female	DALY rate	0.0	Yes	G
2014	Oesophageal cancer	East	15 to 24	Female	DALY rate	0.0	Yes	G
2014	Oesophageal cancer	East	25 to 44	Female	DALY rate	62.3	Yes	G
2014	Oesophageal cancer	East	45 to 64	Female	DALY rate	196.5	No	G
2014	Oesophageal cancer	East	65 to 84	Female	DALY rate	737.7	No	G
2014	Oesophageal cancer	East	85 and over	Female	DALY rate	1,343.0	No	G
2014	Oesophageal cancer	East	Under 15	Both sexes	DALY rate	0.0	Yes	G
2014	Oesophageal cancer	East	15 to 24	Both sexes	DALY rate	0.0	Yes	G
2014	Oesophageal cancer	East	25 to 44	Both sexes	DALY rate	46.9	Yes	G
2014	Oesophageal cancer	East	45 to 64	Both sexes	DALY rate	378.4	No	G
2014	Oesophageal cancer	East	65 to 84	Both sexes	DALY rate	1,154.7	No	G
2014	Oesophageal cancer	East	85 and over	Both sexes	DALY rate	1,396.2	No	G
2014	Stomach cancer	East	Under 15	Male	DALY rate	0.0	Yes	G
2014	Stomach cancer	East	15 to 24	Male	DALY rate	0.0	Yes	G
2014	Stomach cancer	East	25 to 44	Male	DALY rate	1.4	Yes	G
2014	Stomach cancer	East	45 to 64	Male	DALY rate	190.7	No	G
2014	Stomach cancer	East	65 to 84	Male	DALY rate	772.6	No	G
2014	Stomach cancer	East	85 and over	Male	DALY rate	1,824.2	No	G
2014	Stomach cancer	East	Under 15	Female	DALY rate	0.0	Yes	G
2014	Stomach cancer	East	15 to 24	Female	DALY rate	0.0	Yes	G
2014	Stomach cancer	East	25 to 44	Female	DALY rate	1.1	Yes	G
2014	Stomach cancer	East	45 to 64	Female	DALY rate	188.9	No	G
2014	Stomach cancer	East	65 to 84	Female	DALY rate	327.8	No	G
2014	Stomach cancer	East	85 and over	Female	DALY rate	1,048.3	No	G
2014	Stomach cancer	East	Under 15	Both sexes	DALY rate	0.0	Yes	G
2014	Stomach cancer	East	15 to 24	Both sexes	DALY rate	0.0	Yes	G
2014	Stomach cancer	East	25 to 44	Both sexes	DALY rate	1.3	Yes	G
2014	Stomach cancer	East	45 to 64	Both sexes	DALY rate	189.5	No	G
2014	Stomach cancer	East	65 to 84	Both sexes	DALY rate	528.3	No	G
2014	Stomach cancer	East	85 and over	Both sexes	DALY rate	1,267.4	No	G
2014	Colorectal cancer	East	Under 15	Male	DALY rate	6.7	Yes	G
2014	Colorectal cancer	East	15 to 24	Male	DALY rate	11.2	Yes	G
2014	Colorectal cancer	East	25 to 44	Male	DALY rate	152.4	Yes	G
2014	Colorectal cancer	East	45 to 64	Male	DALY rate	723.1	No	G
2014	Colorectal cancer	East	65 to 84	Male	DALY rate	2,340.9	No	G
2014	Colorectal cancer	East	85 and over	Male	DALY rate	4,476.3	No	G
2014	Colorectal cancer	East	Under 15	Female	DALY rate	5.6	Yes	G
2014	Colorectal cancer	East	15 to 24	Female	DALY rate	7.2	Yes	G
2014	Colorectal cancer	East	25 to 44	Female	DALY rate	54.5	Yes	G
2014	Colorectal cancer	East	45 to 64	Female	DALY rate	877.3	No	G
2014	Colorectal cancer	East	65 to 84	Female	DALY rate	1,557.7	No	G
2014	Colorectal cancer	East	85 and over	Female	DALY rate	3,851.8	No	G
2014	Colorectal cancer	East	Under 15	Both sexes	DALY rate	6.2	Yes	G
2014	Colorectal cancer	East	15 to 24	Both sexes	DALY rate	9.2	Yes	G
2014	Colorectal cancer	East	25 to 44	Both sexes	DALY rate	102.6	No	G
2014	Colorectal cancer	East	45 to 64	Both sexes	DALY rate	801.1	No	G
2014	Colorectal cancer	East	65 to 84	Both sexes	DALY rate	1,903.6	No	G
2014	Colorectal cancer	East	85 and over	Both sexes	DALY rate	4,028.9	No	G
2014	Liver cancer	East	Under 15	Male	DALY rate	0.7	Yes	G
2014	Liver cancer	East	15 to 24	Male	DALY rate	0.0	Yes	G
2014	Liver cancer	East	25 to 44	Male	DALY rate	1.0	Yes	G
2014	Liver cancer	East	45 to 64	Male	DALY rate	365.3	No	G
2014	Liver cancer	East	65 to 84	Male	DALY rate	1,311.5	No	G
2014	Liver cancer	East	85 and over	Male	DALY rate	661.5	No	G
2014	Liver cancer	East	Under 15	Female	DALY rate	0.1	Yes	G
2014	Liver cancer	East	15 to 24	Female	DALY rate	0.0	Yes	G
2014	Liver cancer	East	25 to 44	Female	DALY rate	28.4	Yes	G
2014	Liver cancer	East	45 to 64	Female	DALY rate	161.0	No	G
2014	Liver cancer	East	65 to 84	Female	DALY rate	549.1	No	G
2014	Liver cancer	East	85 and over	Female	DALY rate	583.9	No	G
2014	Liver cancer	East	Under 15	Both sexes	DALY rate	0.4	Yes	G
2014	Liver cancer	East	15 to 24	Both sexes	DALY rate	0.0	Yes	G
2014	Liver cancer	East	25 to 44	Both sexes	DALY rate	14.9	Yes	G
2014	Liver cancer	East	45 to 64	Both sexes	DALY rate	260.7	No	G
2014	Liver cancer	East	65 to 84	Both sexes	DALY rate	899.1	No	G
2014	Liver cancer	East	85 and over	Both sexes	DALY rate	589.7	No	G
2014	Pancreatic cancer	East	Under 15	Male	DALY rate	0.0	Yes	G
2014	Pancreatic cancer	East	15 to 24	Male	DALY rate	0.0	Yes	G
2014	Pancreatic cancer	East	25 to 44	Male	DALY rate	1.5	Yes	G
2014	Pancreatic cancer	East	45 to 64	Male	DALY rate	506.1	No	G
2014	Pancreatic cancer	East	65 to 84	Male	DALY rate	1,131.7	No	G
2014	Pancreatic cancer	East	85 and over	Male	DALY rate	996.7	No	G
2014	Pancreatic cancer	East	Under 15	Female	DALY rate	0.0	Yes	G
2014	Pancreatic cancer	East	15 to 24	Female	DALY rate	0.0	Yes	G
2014	Pancreatic cancer	East	25 to 44	Female	DALY rate	28.8	Yes	G
2014	Pancreatic cancer	East	45 to 64	Female	DALY rate	185.8	No	G
2014	Pancreatic cancer	East	65 to 84	Female	DALY rate	875.9	No	G
2014	Pancreatic cancer	East	85 and over	Female	DALY rate	854.9	No	G
2014	Pancreatic cancer	East	Under 15	Both sexes	DALY rate	0.0	Yes	G
2014	Pancreatic cancer	East	15 to 24	Both sexes	DALY rate	0.0	Yes	G
2014	Pancreatic cancer	East	25 to 44	Both sexes	DALY rate	15.3	Yes	G
2014	Pancreatic cancer	East	45 to 64	Both sexes	DALY rate	341.9	No	G
2014	Pancreatic cancer	East	65 to 84	Both sexes	DALY rate	998.5	No	G
2014	Pancreatic cancer	East	85 and over	Both sexes	DALY rate	919.7	No	G
2014	Lung cancer	East	Under 15	Male	DALY rate	0.0	Yes	G
2014	Lung cancer	East	15 to 24	Male	DALY rate	0.0	Yes	G
2014	Lung cancer	East	25 to 44	Male	DALY rate	92.1	Yes	G
2014	Lung cancer	East	45 to 64	Male	DALY rate	2,057.8	No	G
2014	Lung cancer	East	65 to 84	Male	DALY rate	7,380.4	No	G
2014	Lung cancer	East	85 and over	Male	DALY rate	6,118.0	No	G
2014	Lung cancer	East	Under 15	Female	DALY rate	0.0	Yes	G
2014	Lung cancer	East	15 to 24	Female	DALY rate	0.0	Yes	G
2014	Lung cancer	East	25 to 44	Female	DALY rate	58.4	Yes	G
2014	Lung cancer	East	45 to 64	Female	DALY rate	1,441.2	No	G
2014	Lung cancer	East	65 to 84	Female	DALY rate	5,079.3	No	G
2014	Lung cancer	East	85 and over	Female	DALY rate	3,420.1	No	G
2014	Lung cancer	East	Under 15	Both sexes	DALY rate	0.0	Yes	G
2014	Lung cancer	East	15 to 24	Both sexes	DALY rate	0.0	Yes	G
2014	Lung cancer	East	25 to 44	Both sexes	DALY rate	75.0	No	G
2014	Lung cancer	East	45 to 64	Both sexes	DALY rate	1,743.9	No	G
2014	Lung cancer	East	65 to 84	Both sexes	DALY rate	6,128.7	No	G
2014	Lung cancer	East	85 and over	Both sexes	DALY rate	4,343.1	No	G
2014	Breast cancer	East	Under 15	Male	DALY rate	0.1	Yes	G
2014	Breast cancer	East	15 to 24	Male	DALY rate	4.9	Yes	G
2014	Breast cancer	East	25 to 44	Male	DALY rate	14.6	Yes	G
2014	Breast cancer	East	45 to 64	Male	DALY rate	7.7	Yes	G
2014	Breast cancer	East	65 to 84	Male	DALY rate	32.5	Yes	G
2014	Breast cancer	East	85 and over	Male	DALY rate	120.2	Yes	G
2014	Breast cancer	East	Under 15	Female	DALY rate	0.2	Yes	G
2014	Breast cancer	East	15 to 24	Female	DALY rate	17.8	Yes	G
2014	Breast cancer	East	25 to 44	Female	DALY rate	216.1	Yes	G
2014	Breast cancer	East	45 to 64	Female	DALY rate	1,708.5	No	G
2014	Breast cancer	East	65 to 84	Female	DALY rate	2,266.8	No	G
2014	Breast cancer	East	85 and over	Female	DALY rate	2,360.5	No	G
2014	Breast cancer	East	Under 15	Both sexes	DALY rate	0.2	Yes	G
2014	Breast cancer	East	15 to 24	Both sexes	DALY rate	11.5	Yes	G
2014	Breast cancer	East	25 to 44	Both sexes	DALY rate	117.2	Yes	G
2014	Breast cancer	East	45 to 64	Both sexes	DALY rate	875.5	No	G
2014	Breast cancer	East	65 to 84	Both sexes	DALY rate	1,251.3	No	G
2014	Breast cancer	East	85 and over	Both sexes	DALY rate	1,615.4	No	G
2014	Ovarian cancer	East	Under 15	Male	DALY rate	0.0	Yes	G
2014	Ovarian cancer	East	15 to 24	Male	DALY rate	0.0	Yes	G
2014	Ovarian cancer	East	25 to 44	Male	DALY rate	0.0	Yes	G
2014	Ovarian cancer	East	45 to 64	Male	DALY rate	0.0	Yes	G
2014	Ovarian cancer	East	65 to 84	Male	DALY rate	0.0	Yes	G
2014	Ovarian cancer	East	85 and over	Male	DALY rate	0.0	Yes	G
2014	Ovarian cancer	East	Under 15	Female	DALY rate	0.0	Yes	G
2014	Ovarian cancer	East	15 to 24	Female	DALY rate	0.5	Yes	G
2014	Ovarian cancer	East	25 to 44	Female	DALY rate	32.3	Yes	G
2014	Ovarian cancer	East	45 to 64	Female	DALY rate	333.1	No	G
2014	Ovarian cancer	East	65 to 84	Female	DALY rate	898.1	No	G
2014	Ovarian cancer	East	85 and over	Female	DALY rate	807.4	No	G
2014	Ovarian cancer	East	Under 15	Both sexes	DALY rate	0.0	Yes	G
2014	Ovarian cancer	East	15 to 24	Both sexes	DALY rate	0.3	Yes	G
2014	Ovarian cancer	East	25 to 44	Both sexes	DALY rate	16.4	Yes	G
2014	Ovarian cancer	East	45 to 64	Both sexes	DALY rate	170.0	No	G
2014	Ovarian cancer	East	65 to 84	Both sexes	DALY rate	491.0	No	G
2014	Ovarian cancer	East	85 and over	Both sexes	DALY rate	528.8	No	G
2014	Prostate cancer	East	Under 15	Male	DALY rate	0.1	Yes	G
2014	Prostate cancer	East	15 to 24	Male	DALY rate	0.0	Yes	G
2014	Prostate cancer	East	25 to 44	Male	DALY rate	0.3	Yes	G
2014	Prostate cancer	East	45 to 64	Male	DALY rate	337.8	No	G
2014	Prostate cancer	East	65 to 84	Male	DALY rate	3,138.1	No	G
2014	Prostate cancer	East	85 and over	Male	DALY rate	7,118.4	No	G
2014	Prostate cancer	East	Under 15	Female	DALY rate	0.0	Yes	G
2014	Prostate cancer	East	15 to 24	Female	DALY rate	0.0	Yes	G
2014	Prostate cancer	East	25 to 44	Female	DALY rate	0.0	Yes	G
2014	Prostate cancer	East	45 to 64	Female	DALY rate	0.0	Yes	G
2014	Prostate cancer	East	65 to 84	Female	DALY rate	0.0	Yes	G
2014	Prostate cancer	East	85 and over	Female	DALY rate	0.0	Yes	G
2014	Prostate cancer	East	Under 15	Both sexes	DALY rate	0.0	Yes	G
2014	Prostate cancer	East	15 to 24	Both sexes	DALY rate	0.0	Yes	G
2014	Prostate cancer	East	25 to 44	Both sexes	DALY rate	0.1	Yes	G
2014	Prostate cancer	East	45 to 64	Both sexes	DALY rate	164.6	No	G
2014	Prostate cancer	East	65 to 84	Both sexes	DALY rate	1,399.6	No	G
2014	Prostate cancer	East	85 and over	Both sexes	DALY rate	2,328.4	No	G
2014	Kidney cancer	East	Under 15	Male	DALY rate	0.3	Yes	G
2014	Kidney cancer	East	15 to 24	Male	DALY rate	0.1	Yes	G
2014	Kidney cancer	East	25 to 44	Male	DALY rate	117.5	Yes	G
2014	Kidney cancer	East	45 to 64	Male	DALY rate	429.8	No	G
2014	Kidney cancer	East	65 to 84	Male	DALY rate	854.9	No	G
2014	Kidney cancer	East	85 and over	Male	DALY rate	896.2	No	G
2014	Kidney cancer	East	Under 15	Female	DALY rate	81.2	Yes	G
2014	Kidney cancer	East	15 to 24	Female	DALY rate	0.1	Yes	G
2014	Kidney cancer	East	25 to 44	Female	DALY rate	89.6	Yes	G
2014	Kidney cancer	East	45 to 64	Female	DALY rate	74.8	Yes	G
2014	Kidney cancer	East	65 to 84	Female	DALY rate	369.6	No	G
2014	Kidney cancer	East	85 and over	Female	DALY rate	783.8	No	G
2014	Kidney cancer	East	Under 15	Both sexes	DALY rate	39.9	Yes	G
2014	Kidney cancer	East	15 to 24	Both sexes	DALY rate	0.1	Yes	G
2014	Kidney cancer	East	25 to 44	Both sexes	DALY rate	103.8	No	G
2014	Kidney cancer	East	45 to 64	Both sexes	DALY rate	248.7	No	G
2014	Kidney cancer	East	65 to 84	Both sexes	DALY rate	590.8	No	G
2014	Kidney cancer	East	85 and over	Both sexes	DALY rate	826.5	No	G
2014	Bladder cancer	East	Under 15	Male	DALY rate	1.3	Yes	G
2014	Bladder cancer	East	15 to 24	Male	DALY rate	1.5	Yes	G
2014	Bladder cancer	East	25 to 44	Male	DALY rate	1.4	Yes	G
2014	Bladder cancer	East	45 to 64	Male	DALY rate	110.8	No	G
2014	Bladder cancer	East	65 to 84	Male	DALY rate	728.2	No	G
2014	Bladder cancer	East	85 and over	Male	DALY rate	2,901.2	No	G
2014	Bladder cancer	East	Under 15	Female	DALY rate	0.0	Yes	G
2014	Bladder cancer	East	15 to 24	Female	DALY rate	0.4	Yes	G
2014	Bladder cancer	East	25 to 44	Female	DALY rate	37.3	Yes	G
2014	Bladder cancer	East	45 to 64	Female	DALY rate	83.0	Yes	G
2014	Bladder cancer	East	65 to 84	Female	DALY rate	446.2	No	G
2014	Bladder cancer	East	85 and over	Female	DALY rate	757.1	No	G
2014	Bladder cancer	East	Under 15	Both sexes	DALY rate	0.7	Yes	G
2014	Bladder cancer	East	15 to 24	Both sexes	DALY rate	1.0	Yes	G
2014	Bladder cancer	East	25 to 44	Both sexes	DALY rate	19.5	Yes	G
2014	Bladder cancer	East	45 to 64	Both sexes	DALY rate	96.3	No	G
2014	Bladder cancer	East	65 to 84	Both sexes	DALY rate	567.7	No	G
2014	Bladder cancer	East	85 and over	Both sexes	DALY rate	1,481.4	No	G
2014	Non-Hodgkin's lymphoma	East	Under 15	Male	DALY rate	2.1	Yes	G
2014	Non-Hodgkin's lymphoma	East	15 to 24	Male	DALY rate	0.8	Yes	G
2014	Non-Hodgkin's lymphoma	East	25 to 44	Male	DALY rate	151.4	No	G
2014	Non-Hodgkin's lymphoma	East	45 to 64	Male	DALY rate	266.1	No	G
2014	Non-Hodgkin's lymphoma	East	65 to 84	Male	DALY rate	818.0	No	G
2014	Non-Hodgkin's lymphoma	East	85 and over	Male	DALY rate	1,369.2	No	G
2014	Non-Hodgkin's lymphoma	East	Under 15	Female	DALY rate	0.1	Yes	G
2014	Non-Hodgkin's lymphoma	East	15 to 24	Female	DALY rate	0.4	Yes	G
2014	Non-Hodgkin's lymphoma	East	25 to 44	Female	DALY rate	64.4	Yes	G
2014	Non-Hodgkin's lymphoma	East	45 to 64	Female	DALY rate	132.7	No	G
2014	Non-Hodgkin's lymphoma	East	65 to 84	Female	DALY rate	600.0	No	G
2014	Non-Hodgkin's lymphoma	East	85 and over	Female	DALY rate	984.9	No	G
2014	Non-Hodgkin's lymphoma	East	Under 15	Both sexes	DALY rate	1.1	Yes	G
2014	Non-Hodgkin's lymphoma	East	15 to 24	Both sexes	DALY rate	0.6	Yes	G
2014	Non-Hodgkin's lymphoma	East	25 to 44	Both sexes	DALY rate	106.8	No	G
2014	Non-Hodgkin's lymphoma	East	45 to 64	Both sexes	DALY rate	198.2	No	G
2014	Non-Hodgkin's lymphoma	East	65 to 84	Both sexes	DALY rate	694.1	No	G
2014	Non-Hodgkin's lymphoma	East	85 and over	Both sexes	DALY rate	1,081.8	No	G
2014	Multiple myeloma	East	Under 15	Male	DALY rate	0.0	Yes	G
2014	Multiple myeloma	East	15 to 24	Male	DALY rate	0.0	Yes	G
2014	Multiple myeloma	East	25 to 44	Male	DALY rate	0.7	Yes	G
2014	Multiple myeloma	East	45 to 64	Male	DALY rate	146.6	No	G
2014	Multiple myeloma	East	65 to 84	Male	DALY rate	459.3	No	G
2014	Multiple myeloma	East	85 and over	Male	DALY rate	868.0	No	G
2014	Multiple myeloma	East	Under 15	Female	DALY rate	0.0	Yes	G
2014	Multiple myeloma	East	15 to 24	Female	DALY rate	0.0	Yes	G
2014	Multiple myeloma	East	25 to 44	Female	DALY rate	0.2	Yes	G
2014	Multiple myeloma	East	45 to 64	Female	DALY rate	77.9	Yes	G
2014	Multiple myeloma	East	65 to 84	Female	DALY rate	245.6	No	G
2014	Multiple myeloma	East	85 and over	Female	DALY rate	559.9	No	G
2014	Multiple myeloma	East	Under 15	Both sexes	DALY rate	0.0	Yes	G
2014	Multiple myeloma	East	15 to 24	Both sexes	DALY rate	0.0	Yes	G
2014	Multiple myeloma	East	25 to 44	Both sexes	DALY rate	0.5	Yes	G
2014	Multiple myeloma	East	45 to 64	Both sexes	DALY rate	111.5	No	G
2014	Multiple myeloma	East	65 to 84	Both sexes	DALY rate	340.5	No	G
2014	Multiple myeloma	East	85 and over	Both sexes	DALY rate	652.4	No	G
2014	Leukaemia	East	Under 15	Male	DALY rate	10.1	Yes	G
2014	Leukaemia	East	15 to 24	Male	DALY rate	94.2	Yes	G
2014	Leukaemia	East	25 to 44	Male	DALY rate	35.7	Yes	G
2014	Leukaemia	East	45 to 64	Male	DALY rate	112.3	No	G
2014	Leukaemia	East	65 to 84	Male	DALY rate	777.1	No	G
2014	Leukaemia	East	85 and over	Male	DALY rate	668.1	No	G
2014	Leukaemia	East	Under 15	Female	DALY rate	2.6	Yes	G
2014	Leukaemia	East	15 to 24	Female	DALY rate	1.0	Yes	G
2014	Leukaemia	East	25 to 44	Female	DALY rate	31.9	Yes	G
2014	Leukaemia	East	45 to 64	Female	DALY rate	185.3	No	G
2014	Leukaemia	East	65 to 84	Female	DALY rate	509.2	No	G
2014	Leukaemia	East	85 and over	Female	DALY rate	291.1	No	G
2014	Leukaemia	East	Under 15	Both sexes	DALY rate	6.4	Yes	G
2014	Leukaemia	East	15 to 24	Both sexes	DALY rate	48.3	Yes	G
2014	Leukaemia	East	25 to 44	Both sexes	DALY rate	33.7	Yes	G
2014	Leukaemia	East	45 to 64	Both sexes	DALY rate	149.6	No	G
2014	Leukaemia	East	65 to 84	Both sexes	DALY rate	626.1	No	G
2014	Leukaemia	East	85 and over	Both sexes	DALY rate	408.7	No	G
2014	Other cancers	East	Under 15	Male	DALY rate	33.0	Yes	G
2014	Other cancers	East	15 to 24	Male	DALY rate	4.4	Yes	G
2014	Other cancers	East	25 to 44	Male	DALY rate	316.6	No	G
2014	Other cancers	East	45 to 64	Male	DALY rate	1,511.0	No	G
2014	Other cancers	East	65 to 84	Male	DALY rate	3,685.8	No	G
2014	Other cancers	East	85 and over	Male	DALY rate	4,145.3	No	G
2014	Other cancers	East	Under 15	Female	DALY rate	251.7	Yes	G
2014	Other cancers	East	15 to 24	Female	DALY rate	242.5	Yes	G
2014	Other cancers	East	25 to 44	Female	DALY rate	329.6	No	G
2014	Other cancers	East	45 to 64	Female	DALY rate	1,452.6	No	G
2014	Other cancers	East	65 to 84	Female	DALY rate	2,731.9	No	G
2014	Other cancers	East	85 and over	Female	DALY rate	3,433.1	No	G
2014	Other cancers	East	Under 15	Both sexes	DALY rate	139.7	Yes	G
2014	Other cancers	East	15 to 24	Both sexes	DALY rate	125.4	Yes	G
2014	Other cancers	East	25 to 44	Both sexes	DALY rate	323.2	No	G
2014	Other cancers	East	45 to 64	Both sexes	DALY rate	1,480.8	No	G
2014	Other cancers	East	65 to 84	Both sexes	DALY rate	3,164.0	No	G
2014	Other cancers	East	85 and over	Both sexes	DALY rate	3,660.3	No	G
2014	Ischaemic heart disease	East	Under 15	Male	DALY rate	0.7	Yes	G
2014	Ischaemic heart disease	East	15 to 24	Male	DALY rate	0.9	Yes	G
2014	Ischaemic heart disease	East	25 to 44	Male	DALY rate	734.4	No	G
2014	Ischaemic heart disease	East	45 to 64	Male	DALY rate	3,742.6	No	G
2014	Ischaemic heart disease	East	65 to 84	Male	DALY rate	11,639.2	No	G
2014	Ischaemic heart disease	East	85 and over	Male	DALY rate	25,407.3	No	G
2014	Ischaemic heart disease	East	Under 15	Female	DALY rate	0.6	Yes	G
2014	Ischaemic heart disease	East	15 to 24	Female	DALY rate	0.8	Yes	G
2014	Ischaemic heart disease	East	25 to 44	Female	DALY rate	188.5	No	G
2014	Ischaemic heart disease	East	45 to 64	Female	DALY rate	1,230.6	No	G
2014	Ischaemic heart disease	East	65 to 84	Female	DALY rate	5,119.7	No	G
2014	Ischaemic heart disease	East	85 and over	Female	DALY rate	14,819.7	No	G
2014	Ischaemic heart disease	East	Under 15	Both sexes	DALY rate	0.7	Yes	G
2014	Ischaemic heart disease	East	15 to 24	Both sexes	DALY rate	0.8	Yes	G
2014	Ischaemic heart disease	East	25 to 44	Both sexes	DALY rate	457.5	No	G
2014	Ischaemic heart disease	East	45 to 64	Both sexes	DALY rate	2,460.0	No	G
2014	Ischaemic heart disease	East	65 to 84	Both sexes	DALY rate	8,079.5	No	G
2014	Ischaemic heart disease	East	85 and over	Both sexes	DALY rate	18,211.2	No	G
2014	Cerebrovascular disease	East	Under 15	Male	DALY rate	12.8	Yes	G
2014	Cerebrovascular disease	East	15 to 24	Male	DALY rate	13.1	Yes	G
2014	Cerebrovascular disease	East	25 to 44	Male	DALY rate	174.6	Yes	G
2014	Cerebrovascular disease	East	45 to 64	Male	DALY rate	988.0	No	G
2014	Cerebrovascular disease	East	65 to 84	Male	DALY rate	5,127.3	No	G
2014	Cerebrovascular disease	East	85 and over	Male	DALY rate	16,848.2	No	G
2014	Cerebrovascular disease	East	Under 15	Female	DALY rate	6.3	Yes	G
2014	Cerebrovascular disease	East	15 to 24	Female	DALY rate	80.1	Yes	G
2014	Cerebrovascular disease	East	25 to 44	Female	DALY rate	175.5	Yes	G
2014	Cerebrovascular disease	East	45 to 64	Female	DALY rate	948.1	No	G
2014	Cerebrovascular disease	East	65 to 84	Female	DALY rate	4,117.8	No	G
2014	Cerebrovascular disease	East	85 and over	Female	DALY rate	18,156.6	No	G
2014	Cerebrovascular disease	East	Under 15	Both sexes	DALY rate	9.7	Yes	G
2014	Cerebrovascular disease	East	15 to 24	Both sexes	DALY rate	47.9	Yes	G
2014	Cerebrovascular disease	East	25 to 44	Both sexes	DALY rate	175.9	No	G
2014	Cerebrovascular disease	East	45 to 64	Both sexes	DALY rate	967.9	No	G
2014	Cerebrovascular disease	East	65 to 84	Both sexes	DALY rate	4,573.6	No	G
2014	Cerebrovascular disease	East	85 and over	Both sexes	DALY rate	17,783.0	No	G
2014	Atrial fibrillation and flutter	East	Under 15	Male	DALY rate	0.2	Yes	G
2014	Atrial fibrillation and flutter	East	15 to 24	Male	DALY rate	2.8	Yes	G
2014	Atrial fibrillation and flutter	East	25 to 44	Male	DALY rate	20.6	Yes	G
2014	Atrial fibrillation and flutter	East	45 to 64	Male	DALY rate	194.6	Yes	G
2014	Atrial fibrillation and flutter	East	65 to 84	Male	DALY rate	1,211.9	No	G
2014	Atrial fibrillation and flutter	East	85 and over	Male	DALY rate	4,501.1	No	G
2014	Atrial fibrillation and flutter	East	Under 15	Female	DALY rate	0.2	Yes	G
2014	Atrial fibrillation and flutter	East	15 to 24	Female	DALY rate	0.7	Yes	G
2014	Atrial fibrillation and flutter	East	25 to 44	Female	DALY rate	6.4	Yes	G
2014	Atrial fibrillation and flutter	East	45 to 64	Female	DALY rate	49.8	Yes	G
2014	Atrial fibrillation and flutter	East	65 to 84	Female	DALY rate	868.4	No	G
2014	Atrial fibrillation and flutter	East	85 and over	Female	DALY rate	4,120.4	No	G
2014	Atrial fibrillation and flutter	East	Under 15	Both sexes	DALY rate	0.2	Yes	G
2014	Atrial fibrillation and flutter	East	15 to 24	Both sexes	DALY rate	1.7	Yes	G
2014	Atrial fibrillation and flutter	East	25 to 44	Both sexes	DALY rate	13.4	Yes	G
2014	Atrial fibrillation and flutter	East	45 to 64	Both sexes	DALY rate	120.5	Yes	G
2014	Atrial fibrillation and flutter	East	65 to 84	Both sexes	DALY rate	1,028.0	No	G
2014	Atrial fibrillation and flutter	East	85 and over	Both sexes	DALY rate	4,231.3	No	G
2014	Peripheral vascular disease	East	Under 15	Male	DALY rate	0.0	Yes	G
2014	Peripheral vascular disease	East	15 to 24	Male	DALY rate	0.0	Yes	G
2014	Peripheral vascular disease	East	25 to 44	Male	DALY rate	2.2	Yes	G
2014	Peripheral vascular disease	East	45 to 64	Male	DALY rate	11.3	Yes	G
2014	Peripheral vascular disease	East	65 to 84	Male	DALY rate	546.6	No	G
2014	Peripheral vascular disease	East	85 and over	Male	DALY rate	1,153.3	No	G
2014	Peripheral vascular disease	East	Under 15	Female	DALY rate	0.0	Yes	G
2014	Peripheral vascular disease	East	15 to 24	Female	DALY rate	0.0	Yes	G
2014	Peripheral vascular disease	East	25 to 44	Female	DALY rate	4.9	Yes	G
2014	Peripheral vascular disease	East	45 to 64	Female	DALY rate	30.4	Yes	G
2014	Peripheral vascular disease	East	65 to 84	Female	DALY rate	322.3	No	G
2014	Peripheral vascular disease	East	85 and over	Female	DALY rate	1,668.1	No	G
2014	Peripheral vascular disease	East	Under 15	Both sexes	DALY rate	0.0	Yes	G
2014	Peripheral vascular disease	East	15 to 24	Both sexes	DALY rate	0.0	Yes	G
2014	Peripheral vascular disease	East	25 to 44	Both sexes	DALY rate	3.6	Yes	G
2014	Peripheral vascular disease	East	45 to 64	Both sexes	DALY rate	21.0	Yes	G
2014	Peripheral vascular disease	East	65 to 84	Both sexes	DALY rate	425.5	No	G
2014	Peripheral vascular disease	East	85 and over	Both sexes	DALY rate	1,511.4	No	G
2014	Other cardiovascular and circulatory diseases	East	Under 15	Male	DALY rate	35.6	Yes	G
2014	Other cardiovascular and circulatory diseases	East	15 to 24	Male	DALY rate	44.8	Yes	G
2014	Other cardiovascular and circulatory diseases	East	25 to 44	Male	DALY rate	221.8	Yes	G
2014	Other cardiovascular and circulatory diseases	East	45 to 64	Male	DALY rate	1,109.9	No	G
2014	Other cardiovascular and circulatory diseases	East	65 to 84	Male	DALY rate	3,304.3	No	G
2014	Other cardiovascular and circulatory diseases	East	85 and over	Male	DALY rate	7,690.8	No	G
2014	Other cardiovascular and circulatory diseases	East	Under 15	Female	DALY rate	26.8	Yes	G
2014	Other cardiovascular and circulatory diseases	East	15 to 24	Female	DALY rate	37.3	Yes	G
2014	Other cardiovascular and circulatory diseases	East	25 to 44	Female	DALY rate	136.2	Yes	G
2014	Other cardiovascular and circulatory diseases	East	45 to 64	Female	DALY rate	486.9	No	G
2014	Other cardiovascular and circulatory diseases	East	65 to 84	Female	DALY rate	2,092.8	No	G
2014	Other cardiovascular and circulatory diseases	East	85 and over	Female	DALY rate	5,881.8	No	G
2014	Other cardiovascular and circulatory diseases	East	Under 15	Both sexes	DALY rate	31.3	Yes	G
2014	Other cardiovascular and circulatory diseases	East	15 to 24	Both sexes	DALY rate	41.0	Yes	G
2014	Other cardiovascular and circulatory diseases	East	25 to 44	Both sexes	DALY rate	177.9	No	G
2014	Other cardiovascular and circulatory diseases	East	45 to 64	Both sexes	DALY rate	792.0	No	G
2014	Other cardiovascular and circulatory diseases	East	65 to 84	Both sexes	DALY rate	2,642.7	No	G
2014	Other cardiovascular and circulatory diseases	East	85 and over	Both sexes	DALY rate	6,408.6	No	G
2014	Asthma	East	Under 15	Male	DALY rate	424.4	Yes	A
2014	Asthma	East	15 to 24	Male	DALY rate	265.1	Yes	A
2014	Asthma	East	25 to 44	Male	DALY rate	232.4	Yes	A
2014	Asthma	East	45 to 64	Male	DALY rate	181.9	Yes	A
2014	Asthma	East	65 to 84	Male	DALY rate	202.9	Yes	A
2014	Asthma	East	85 and over	Male	DALY rate	140.5	Yes	A
2014	Asthma	East	Under 15	Female	DALY rate	382.7	Yes	A
2014	Asthma	East	15 to 24	Female	DALY rate	368.9	Yes	A
2014	Asthma	East	25 to 44	Female	DALY rate	373.0	Yes	A
2014	Asthma	East	45 to 64	Female	DALY rate	341.1	Yes	A
2014	Asthma	East	65 to 84	Female	DALY rate	245.8	Yes	A
2014	Asthma	East	85 and over	Female	DALY rate	366.7	No	A
2014	Asthma	East	Under 15	Both sexes	DALY rate	403.9	Yes	A
2014	Asthma	East	15 to 24	Both sexes	DALY rate	317.8	Yes	A
2014	Asthma	East	25 to 44	Both sexes	DALY rate	304.0	Yes	A
2014	Asthma	East	45 to 64	Both sexes	DALY rate	263.2	No	A
2014	Asthma	East	65 to 84	Both sexes	DALY rate	225.6	No	A
2014	Asthma	East	85 and over	Both sexes	DALY rate	289.0	No	A
2014	Chronic obstructive pulmonary disease	East	Under 15	Male	DALY rate	0.3	Yes	G
2014	Chronic obstructive pulmonary disease	East	15 to 24	Male	DALY rate	10.5	Yes	G
2014	Chronic obstructive pulmonary disease	East	25 to 44	Male	DALY rate	68.9	Yes	G
2014	Chronic obstructive pulmonary disease	East	45 to 64	Male	DALY rate	867.9	No	G
2014	Chronic obstructive pulmonary disease	East	65 to 84	Male	DALY rate	5,240.6	No	G
2014	Chronic obstructive pulmonary disease	East	85 and over	Male	DALY rate	9,584.0	No	G
2014	Chronic obstructive pulmonary disease	East	Under 15	Female	DALY rate	0.3	Yes	G
2014	Chronic obstructive pulmonary disease	East	15 to 24	Female	DALY rate	14.0	Yes	G
2014	Chronic obstructive pulmonary disease	East	25 to 44	Female	DALY rate	92.2	Yes	G
2014	Chronic obstructive pulmonary disease	East	45 to 64	Female	DALY rate	751.5	No	G
2014	Chronic obstructive pulmonary disease	East	65 to 84	Female	DALY rate	4,419.1	No	G
2014	Chronic obstructive pulmonary disease	East	85 and over	Female	DALY rate	6,243.4	No	G
2014	Chronic obstructive pulmonary disease	East	Under 15	Both sexes	DALY rate	0.3	Yes	G
2014	Chronic obstructive pulmonary disease	East	15 to 24	Both sexes	DALY rate	12.3	Yes	G
2014	Chronic obstructive pulmonary disease	East	25 to 44	Both sexes	DALY rate	80.8	Yes	G
2014	Chronic obstructive pulmonary disease	East	45 to 64	Both sexes	DALY rate	808.0	No	G
2014	Chronic obstructive pulmonary disease	East	65 to 84	Both sexes	DALY rate	4,793.6	No	G
2014	Chronic obstructive pulmonary disease	East	85 and over	Both sexes	DALY rate	7,315.4	No	G
2014	Other chronic respiratory diseases	East	Under 15	Male	DALY rate	1.0	Yes	G
2014	Other chronic respiratory diseases	East	15 to 24	Male	DALY rate	1.9	Yes	G
2014	Other chronic respiratory diseases	East	25 to 44	Male	DALY rate	9.1	Yes	G
2014	Other chronic respiratory diseases	East	45 to 64	Male	DALY rate	312.1	No	G
2014	Other chronic respiratory diseases	East	65 to 84	Male	DALY rate	1,405.8	No	G
2014	Other chronic respiratory diseases	East	85 and over	Male	DALY rate	2,535.4	No	G
2014	Other chronic respiratory diseases	East	Under 15	Female	DALY rate	0.8	Yes	G
2014	Other chronic respiratory diseases	East	15 to 24	Female	DALY rate	1.2	Yes	G
2014	Other chronic respiratory diseases	East	25 to 44	Female	DALY rate	5.4	Yes	G
2014	Other chronic respiratory diseases	East	45 to 64	Female	DALY rate	163.4	No	G
2014	Other chronic respiratory diseases	East	65 to 84	Female	DALY rate	530.3	No	G
2014	Other chronic respiratory diseases	East	85 and over	Female	DALY rate	1,316.4	No	G
2014	Other chronic respiratory diseases	East	Under 15	Both sexes	DALY rate	0.9	Yes	G
2014	Other chronic respiratory diseases	East	15 to 24	Both sexes	DALY rate	1.5	Yes	G
2014	Other chronic respiratory diseases	East	25 to 44	Both sexes	DALY rate	7.2	Yes	G
2014	Other chronic respiratory diseases	East	45 to 64	Both sexes	DALY rate	236.0	No	G
2014	Other chronic respiratory diseases	East	65 to 84	Both sexes	DALY rate	924.4	No	G
2014	Other chronic respiratory diseases	East	85 and over	Both sexes	DALY rate	1,735.5	No	G
2014	Alcohol use disorders	East	Under 15	Male	DALY rate	0.0	Yes	A
2014	Alcohol use disorders	East	15 to 24	Male	DALY rate	191.4	Yes	A
2014	Alcohol use disorders	East	25 to 44	Male	DALY rate	696.1	No	A
2014	Alcohol use disorders	East	45 to 64	Male	DALY rate	1,183.0	No	A
2014	Alcohol use disorders	East	65 to 84	Male	DALY rate	836.3	No	A
2014	Alcohol use disorders	East	85 and over	Male	DALY rate	230.8	Yes	A
2014	Alcohol use disorders	East	Under 15	Female	DALY rate	0.0	Yes	A
2014	Alcohol use disorders	East	15 to 24	Female	DALY rate	69.7	Yes	A
2014	Alcohol use disorders	East	25 to 44	Female	DALY rate	364.5	No	A
2014	Alcohol use disorders	East	45 to 64	Female	DALY rate	581.6	No	A
2014	Alcohol use disorders	East	65 to 84	Female	DALY rate	236.0	Yes	A
2014	Alcohol use disorders	East	85 and over	Female	DALY rate	44.1	Yes	A
2014	Alcohol use disorders	East	Under 15	Both sexes	DALY rate	0.0	Yes	A
2014	Alcohol use disorders	East	15 to 24	Both sexes	DALY rate	129.5	Yes	A
2014	Alcohol use disorders	East	25 to 44	Both sexes	DALY rate	527.6	No	A
2014	Alcohol use disorders	East	45 to 64	Both sexes	DALY rate	876.2	No	A
2014	Alcohol use disorders	East	65 to 84	Both sexes	DALY rate	510.1	No	A
2014	Alcohol use disorders	East	85 and over	Both sexes	DALY rate	108.5	Yes	A
2014	Drug use disorders	East	Under 15	Male	DALY rate	2.0	Yes	A
2014	Drug use disorders	East	15 to 24	Male	DALY rate	1,334.0	No	A
2014	Drug use disorders	East	25 to 44	Male	DALY rate	2,776.1	No	A
2014	Drug use disorders	East	45 to 64	Male	DALY rate	898.0	No	A
2014	Drug use disorders	East	65 to 84	Male	DALY rate	58.3	Yes	A
2014	Drug use disorders	East	85 and over	Male	DALY rate	10.8	Yes	A
2014	Drug use disorders	East	Under 15	Female	DALY rate	0.5	Yes	A
2014	Drug use disorders	East	15 to 24	Female	DALY rate	513.6	Yes	A
2014	Drug use disorders	East	25 to 44	Female	DALY rate	925.8	No	A
2014	Drug use disorders	East	45 to 64	Female	DALY rate	506.1	No	A
2014	Drug use disorders	East	65 to 84	Female	DALY rate	11.6	Yes	A
2014	Drug use disorders	East	85 and over	Female	DALY rate	8.5	Yes	A
2014	Drug use disorders	East	Under 15	Both sexes	DALY rate	1.3	Yes	A
2014	Drug use disorders	East	15 to 24	Both sexes	DALY rate	919.2	No	A
2014	Drug use disorders	East	25 to 44	Both sexes	DALY rate	1,833.3	No	A
2014	Drug use disorders	East	45 to 64	Both sexes	DALY rate	698.8	No	A
2014	Drug use disorders	East	65 to 84	Both sexes	DALY rate	33.9	Yes	A
2014	Drug use disorders	East	85 and over	Both sexes	DALY rate	9.4	Yes	A
2014	Peptic ulcer disease	East	Under 15	Male	DALY rate	0.6	Yes	G
2014	Peptic ulcer disease	East	15 to 24	Male	DALY rate	0.3	Yes	G
2014	Peptic ulcer disease	East	25 to 44	Male	DALY rate	0.9	Yes	G
2014	Peptic ulcer disease	East	45 to 64	Male	DALY rate	119.5	No	G
2014	Peptic ulcer disease	East	65 to 84	Male	DALY rate	414.1	No	G
2014	Peptic ulcer disease	East	85 and over	Male	DALY rate	599.0	No	G
2014	Peptic ulcer disease	East	Under 15	Female	DALY rate	0.0	Yes	G
2014	Peptic ulcer disease	East	15 to 24	Female	DALY rate	0.2	Yes	G
2014	Peptic ulcer disease	East	25 to 44	Female	DALY rate	0.6	Yes	G
2014	Peptic ulcer disease	East	45 to 64	Female	DALY rate	95.7	No	G
2014	Peptic ulcer disease	East	65 to 84	Female	DALY rate	279.0	No	G
2014	Peptic ulcer disease	East	85 and over	Female	DALY rate	780.5	No	G
2014	Peptic ulcer disease	East	Under 15	Both sexes	DALY rate	0.3	Yes	G
2014	Peptic ulcer disease	East	15 to 24	Both sexes	DALY rate	0.3	Yes	G
2014	Peptic ulcer disease	East	25 to 44	Both sexes	DALY rate	0.8	Yes	G
2014	Peptic ulcer disease	East	45 to 64	Both sexes	DALY rate	107.3	No	G
2014	Peptic ulcer disease	East	65 to 84	Both sexes	DALY rate	343.5	No	G
2014	Peptic ulcer disease	East	85 and over	Both sexes	DALY rate	700.0	No	G
2014	Inflammatory bowel disease	East	Under 15	Male	DALY rate	8.4	Yes	A
2014	Inflammatory bowel disease	East	15 to 24	Male	DALY rate	50.1	Yes	A
2014	Inflammatory bowel disease	East	25 to 44	Male	DALY rate	99.4	Yes	A
2014	Inflammatory bowel disease	East	45 to 64	Male	DALY rate	169.7	Yes	A
2014	Inflammatory bowel disease	East	65 to 84	Male	DALY rate	233.4	Yes	A
2014	Inflammatory bowel disease	East	85 and over	Male	DALY rate	222.5	Yes	A
2014	Inflammatory bowel disease	East	Under 15	Female	DALY rate	5.7	Yes	A
2014	Inflammatory bowel disease	East	15 to 24	Female	DALY rate	63.0	Yes	A
2014	Inflammatory bowel disease	East	25 to 44	Female	DALY rate	108.3	Yes	A
2014	Inflammatory bowel disease	East	45 to 64	Female	DALY rate	137.2	Yes	A
2014	Inflammatory bowel disease	East	65 to 84	Female	DALY rate	157.6	Yes	A
2014	Inflammatory bowel disease	East	85 and over	Female	DALY rate	165.7	Yes	A
2014	Inflammatory bowel disease	East	Under 15	Both sexes	DALY rate	7.1	Yes	A
2014	Inflammatory bowel disease	East	15 to 24	Both sexes	DALY rate	56.9	Yes	A
2014	Inflammatory bowel disease	East	25 to 44	Both sexes	DALY rate	103.9	Yes	A
2014	Inflammatory bowel disease	East	45 to 64	Both sexes	DALY rate	153.1	Yes	A
2014	Inflammatory bowel disease	East	65 to 84	Both sexes	DALY rate	192.9	No	A
2014	Inflammatory bowel disease	East	85 and over	Both sexes	DALY rate	180.9	Yes	A
2014	Gallbladder and biliary diseases	East	Under 15	Male	DALY rate	0.5	Yes	A
2014	Gallbladder and biliary diseases	East	15 to 24	Male	DALY rate	3.3	Yes	A
2014	Gallbladder and biliary diseases	East	25 to 44	Male	DALY rate	17.4	Yes	A
2014	Gallbladder and biliary diseases	East	45 to 64	Male	DALY rate	70.6	Yes	A
2014	Gallbladder and biliary diseases	East	65 to 84	Male	DALY rate	365.0	No	A
2014	Gallbladder and biliary diseases	East	85 and over	Male	DALY rate	1,126.7	No	A
2014	Gallbladder and biliary diseases	East	Under 15	Female	DALY rate	0.9	Yes	A
2014	Gallbladder and biliary diseases	East	15 to 24	Female	DALY rate	24.0	Yes	A
2014	Gallbladder and biliary diseases	East	25 to 44	Female	DALY rate	76.5	Yes	A
2014	Gallbladder and biliary diseases	East	45 to 64	Female	DALY rate	113.9	Yes	A
2014	Gallbladder and biliary diseases	East	65 to 84	Female	DALY rate	267.5	No	A
2014	Gallbladder and biliary diseases	East	85 and over	Female	DALY rate	836.2	No	A
2014	Gallbladder and biliary diseases	East	Under 15	Both sexes	DALY rate	0.7	Yes	A
2014	Gallbladder and biliary diseases	East	15 to 24	Both sexes	DALY rate	14.0	Yes	A
2014	Gallbladder and biliary diseases	East	25 to 44	Both sexes	DALY rate	47.5	Yes	A
2014	Gallbladder and biliary diseases	East	45 to 64	Both sexes	DALY rate	92.6	Yes	A
2014	Gallbladder and biliary diseases	East	65 to 84	Both sexes	DALY rate	313.0	No	A
2014	Gallbladder and biliary diseases	East	85 and over	Both sexes	DALY rate	915.1	No	A
2014	Pancreatitis	East	Under 15	Male	DALY rate	1.7	Yes	G
2014	Pancreatitis	East	15 to 24	Male	DALY rate	3.5	Yes	G
2014	Pancreatitis	East	25 to 44	Male	DALY rate	117.4	Yes	G
2014	Pancreatitis	East	45 to 64	Male	DALY rate	196.4	No	G
2014	Pancreatitis	East	65 to 84	Male	DALY rate	280.3	No	G
2014	Pancreatitis	East	85 and over	Male	DALY rate	405.8	Yes	G
2014	Pancreatitis	East	Under 15	Female	DALY rate	1.0	Yes	G
2014	Pancreatitis	East	15 to 24	Female	DALY rate	3.2	Yes	G
2014	Pancreatitis	East	25 to 44	Female	DALY rate	74.6	Yes	G
2014	Pancreatitis	East	45 to 64	Female	DALY rate	63.7	Yes	G
2014	Pancreatitis	East	65 to 84	Female	DALY rate	215.0	No	G
2014	Pancreatitis	East	85 and over	Female	DALY rate	278.9	No	G
2014	Pancreatitis	East	Under 15	Both sexes	DALY rate	1.3	Yes	G
2014	Pancreatitis	East	15 to 24	Both sexes	DALY rate	3.4	Yes	G
2014	Pancreatitis	East	25 to 44	Both sexes	DALY rate	95.8	No	G
2014	Pancreatitis	East	45 to 64	Both sexes	DALY rate	128.8	No	G
2014	Pancreatitis	East	65 to 84	Both sexes	DALY rate	247.6	No	G
2014	Pancreatitis	East	85 and over	Both sexes	DALY rate	336.0	No	G
2014	Cirrhosis and other chronic liver diseases	East	Under 15	Male	DALY rate	1.9	Yes	G
2014	Cirrhosis and other chronic liver diseases	East	15 to 24	Male	DALY rate	4.2	Yes	G
2014	Cirrhosis and other chronic liver diseases	East	25 to 44	Male	DALY rate	429.2	No	G
2014	Cirrhosis and other chronic liver diseases	East	45 to 64	Male	DALY rate	1,535.0	No	G
2014	Cirrhosis and other chronic liver diseases	East	65 to 84	Male	DALY rate	1,029.4	No	G
2014	Cirrhosis and other chronic liver diseases	East	85 and over	Male	DALY rate	314.7	Yes	G
2014	Cirrhosis and other chronic liver diseases	East	Under 15	Female	DALY rate	1.2	Yes	G
2014	Cirrhosis and other chronic liver diseases	East	15 to 24	Female	DALY rate	4.3	Yes	G
2014	Cirrhosis and other chronic liver diseases	East	25 to 44	Female	DALY rate	233.1	No	G
2014	Cirrhosis and other chronic liver diseases	East	45 to 64	Female	DALY rate	886.8	No	G
2014	Cirrhosis and other chronic liver diseases	East	65 to 84	Female	DALY rate	519.8	No	G
2014	Cirrhosis and other chronic liver diseases	East	85 and over	Female	DALY rate	318.1	No	G
2014	Cirrhosis and other chronic liver diseases	East	Under 15	Both sexes	DALY rate	1.6	Yes	G
2014	Cirrhosis and other chronic liver diseases	East	15 to 24	Both sexes	DALY rate	4.3	Yes	G
2014	Cirrhosis and other chronic liver diseases	East	25 to 44	Both sexes	DALY rate	329.9	No	G
2014	Cirrhosis and other chronic liver diseases	East	45 to 64	Both sexes	DALY rate	1,204.3	No	G
2014	Cirrhosis and other chronic liver diseases	East	65 to 84	Both sexes	DALY rate	762.1	No	G
2014	Cirrhosis and other chronic liver diseases	East	85 and over	Both sexes	DALY rate	318.4	No	G
2014	Other digestive diseases	East	Under 15	Male	DALY rate	18.2	Yes	A
2014	Other digestive diseases	East	15 to 24	Male	DALY rate	11.8	Yes	A
2014	Other digestive diseases	East	25 to 44	Male	DALY rate	65.7	Yes	A
2014	Other digestive diseases	East	45 to 64	Male	DALY rate	318.3	No	A
2014	Other digestive diseases	East	65 to 84	Male	DALY rate	1,028.6	No	A
2014	Other digestive diseases	East	85 and over	Male	DALY rate	3,340.8	No	A
2014	Other digestive diseases	East	Under 15	Female	DALY rate	11.1	Yes	A
2014	Other digestive diseases	East	15 to 24	Female	DALY rate	30.1	Yes	A
2014	Other digestive diseases	East	25 to 44	Female	DALY rate	24.7	Yes	A
2014	Other digestive diseases	East	45 to 64	Female	DALY rate	239.3	No	A
2014	Other digestive diseases	East	65 to 84	Female	DALY rate	1,446.1	No	A
2014	Other digestive diseases	East	85 and over	Female	DALY rate	2,699.8	No	A
2014	Other digestive diseases	East	Under 15	Both sexes	DALY rate	14.7	Yes	A
2014	Other digestive diseases	East	15 to 24	Both sexes	DALY rate	21.4	Yes	A
2014	Other digestive diseases	East	25 to 44	Both sexes	DALY rate	44.9	Yes	A
2014	Other digestive diseases	East	45 to 64	Both sexes	DALY rate	278.0	No	A
2014	Other digestive diseases	East	65 to 84	Both sexes	DALY rate	1,263.1	No	A
2014	Other digestive diseases	East	85 and over	Both sexes	DALY rate	2,909.8	No	A
2014	Alzheimer's disease and other dementias	East	Under 15	Male	DALY rate	0.6	Yes	G
2014	Alzheimer's disease and other dementias	East	15 to 24	Male	DALY rate	0.0	Yes	G
2014	Alzheimer's disease and other dementias	East	25 to 44	Male	DALY rate	0.8	Yes	G
2014	Alzheimer's disease and other dementias	East	45 to 64	Male	DALY rate	212.6	No	G
2014	Alzheimer's disease and other dementias	East	65 to 84	Male	DALY rate	3,974.4	No	G
2014	Alzheimer's disease and other dementias	East	85 and over	Male	DALY rate	25,259.2	No	G
2014	Alzheimer's disease and other dementias	East	Under 15	Female	DALY rate	0.0	Yes	G
2014	Alzheimer's disease and other dementias	East	15 to 24	Female	DALY rate	0.0	Yes	G
2014	Alzheimer's disease and other dementias	East	25 to 44	Female	DALY rate	2.1	Yes	G
2014	Alzheimer's disease and other dementias	East	45 to 64	Female	DALY rate	73.2	Yes	G
2014	Alzheimer's disease and other dementias	East	65 to 84	Female	DALY rate	4,454.8	No	G
2014	Alzheimer's disease and other dementias	East	85 and over	Female	DALY rate	33,167.4	No	G
2014	Alzheimer's disease and other dementias	East	Under 15	Both sexes	DALY rate	0.3	Yes	G
2014	Alzheimer's disease and other dementias	East	15 to 24	Both sexes	DALY rate	0.0	Yes	G
2014	Alzheimer's disease and other dementias	East	25 to 44	Both sexes	DALY rate	1.5	Yes	G
2014	Alzheimer's disease and other dementias	East	45 to 64	Both sexes	DALY rate	141.2	No	G
2014	Alzheimer's disease and other dementias	East	65 to 84	Both sexes	DALY rate	4,245.0	No	G
2014	Alzheimer's disease and other dementias	East	85 and over	Both sexes	DALY rate	30,722.0	No	G
2014	Parkinson's disease	East	Under 15	Male	DALY rate	0.5	Yes	G
[truncated: 159,029 more rows]
